# Supplementary material for: Gut microbiota, lipid metabolism, and PCOS: A Mendelian randomization and mediation analysis
Source: Medicine (Baltimore). 2026 Jan 16;105(3):e47177. doi: 10.1097/MD.0000000000047177 (PMC12826245; doi:10.1097/MD.0000000000047177)
Supplement: Supplementary file 1 [file medi-105-e47177-s001.xlsx]

## Sheet: legend
Supplementary Table 1. Summary of instrumental variables associated with gut microbiota traits (n = 530 SNPs)
This table presents the summary statistics of SNPs used as instrumental variables for gut microbial taxa in Mendelian randomization analysis. Columns include SNP ID, effect and other alleles, effect sizes and standard errors for exposure (gut microbiota) and outcome (PCOS), p-values, F-statistics, and sample size.
Supplementary Table 2. Reverse Mendelian Randomization analysis evaluating the causal effect of PCOS on gut microbiota taxa.
This table displays the results of reverse MR analyses, where polycystic ovary syndrome was treated as the exposure and individual gut microbiota taxa as outcomes. Multiple MR methods including inverse variance weighted, MR-Egger, weighted median, simple mode, and weighted mode were applied. No significant associations were observed across all taxa, indicating limited evidence for a causal influe…
Supplementary Table 3. Summary of instrumental variables associated with lipid metabolite traits (n = 431 SNPs)
This table presents the summary statistics of SNPs used as instrumental variables for lipid metabolite traits in Mendelian randomization analysis. Columns include SNP ID, effect and other alleles, effect sizes and standard errors for exposure (lipid metabolites) and outcome (PCOS), p-values, F-statistics, and sample size.
Supplementary Table 4. Reverse Mendelian Randomization results evaluating the causal effect of PCOS on circulating lipid metabolites using the IVW method.
This table presents the results of reverse MR analyses where polycystic ovary syndrome was treated as the exposure and lipid metabolites as outcomes. Causal estimates were derived primarily using the inverse variance weighted method. No significant associations were identified, and all confidence intervals included the null, indicating limited evidence for a causal effect of PCOS on lipid metabol…
Supplementary Table 5. Summary of SNPs used as instrumental variables for gut microbiota traits with lipid metabolites as mediators (n = 375 SNPs).
This table presents the summary statistics of SNPs used as instrumental variables for gut microbiota traits in Mendelian randomization analysis, with lipid metabolites as mediators. Columns include SNP ID, effect and other alleles, effect sizes and standard errors for exposure (gut microbiota) and mediator (lipid metabolites), p-values, F-statistics, and sample size.
Supplementary Table 6. Sensitivity analyses of the causal relationship between gut microbiota and PCOS (MR-Egger regression, Cochran’s Q test, and MR-PRESSO global test).
This table presents the sensitivity analysis results assessing the causal relationship between various gut microbial taxa and polycystic ovary syndrome (PCOS). MR-Egger regression was used to detect horizontal pleiotropy of instrumental variables; Cochran’s Q test evaluated heterogeneity among SNP-specific estimates; and the MR-PRESSO global test identified the overall influence of outlier SNPs o…
Supplementary Table 7. Sensitivity analyses of the causal relationship between lipid metabolites and PCOS (MR-Egger regression, Cochran’s Q test, and MR-PRESSO global test).
This table presents sensitivity analysis results for the causal relationship between 17 lipid metabolites and polycystic ovary syndrome (PCOS). MR-Egger regression was used to test for horizontal pleiotropy of instrumental variables; Cochran’s Q test evaluated heterogeneity; and the MR-PRESSO global test assessed the influence of overall outlier SNPs on the analysis. A P-value less than 0.05 sugg…
Supplementary Table 8. Sensitivity analyses of the causal relationship between gut microbiota and lipid metabolites (MR-Egger regression, Cochran’s Q test, and MR-PRESSO).
This table presents the sensitivity analysis results for the causal effects of various gut microbial taxa on specific lipid metabolites, such as phosphatidylcholine, phosphatidylinositol, and triacylglycerol. MR-Egger regression was used to detect horizontal pleiotropy, Cochran’s Q test assessed heterogeneity, and the MR-PRESSO global test identified potential outlier instrumental variables. A p-…

## Sheet: Sheet1
Supplementary Table 1. Summary of instrumental variables associated with gut microbiota traits (n = 530 SNPs)
SNP	effect_allele.exposure	other_allele.exposure	effect_allele.outcome	other_allele.outcome	beta.exposure	beta.outcome	eaf.exposure	eaf.outcome	id.outcome	pos.outcome	pval.outcome	se.outcome	outcome	se.exposure	pval.exposure	id.exposure	samplesize.exposure	R2	F	mean-F	id
rs10181047	T	C	T	C	0.0121141	-0.0303918	0.364286	0.379844	QTV7Wa	208377214	0.43577	0.038996	PCOS	0.00267405	5.9e-06	SZonrm	5959	0.00343223	20.5162	21.4219	GCST90032174
rs10781012	G	A	G	A	-0.0172745	0.0702072	0.13386	0.137547	QTV7Wa	71318836	0.20337	0.0551939	PCOS	0.0037525	4.2e-06	SZonrm	5959	0.00354368	21.1848	21.4219	GCST90032174
rs10878425	T	C	T	C	-0.0124292	-0.0505333	0.337956	0.344637	QTV7Wa	66452358	0.205419	0.0399074	PCOS	0.00270984	4.5e-06	SZonrm	5959	0.00351799	21.0307	21.4219	GCST90032174
rs116870050	A	G	A	G	0.0210636	-0.046826	0.0822114	0.0855317	QTV7Wa	66975983	0.488161	0.0675469	PCOS	0.00461458	5e-06	SZonrm	5959	0.00348427	20.8284	21.4219	GCST90032174
rs118022621	G	A	G	A	-0.0317201	0.0679119	0.0356602	0.035108	QTV7Wa	78792137	0.501708	0.101089	PCOS	0.0068693	3.9e-06	SZonrm	5959	0.00356549	21.3156	21.4219	GCST90032174
rs12554240	C	T	C	T	-0.0140188	0.0367127	0.209324	0.215065	QTV7Wa	87270113	0.425332	0.0460518	PCOS	0.00312371	7.2e-06	SZonrm	5959	0.00336854	20.1342	21.4219	GCST90032174
rs12637754	G	A	G	A	-0.0188591	0.0390686	0.174072	0.172811	QTV7Wa	69791714	0.436625	0.0502229	PCOS	0.0033716	2.2e-08	SZonrm	5959	0.00522303	31.2769	21.4219	GCST90032174
rs13020322	G	A	G	A	0.0143566	-0.0374928	0.216163	0.227478	QTV7Wa	99248465	0.41108	0.0456119	PCOS	0.00312659	4.4e-06	SZonrm	5959	0.00352577	21.0773	21.4219	GCST90032174
rs13337877	A	G	A	G	-0.0157458	0.00385631	0.164213	0.163245	QTV7Wa	5406327	0.939998	0.0512313	PCOS	0.00349669	6.7e-06	SZonrm	5959	0.0033913	20.2707	21.4219	GCST90032174
rs1476635	G	A	G	A	-0.0163208	0.0580017	0.147229	0.147104	QTV7Wa	2884635	0.277411	0.053401	PCOS	0.00365078	7.8e-06	SZonrm	5959	0.0033426	19.9786	21.4219	GCST90032174
rs164427	A	G	A	G	-0.0151409	0.00869548	0.192714	0.195044	QTV7Wa	52669082	0.855921	0.0478909	PCOS	0.00324862	3.2e-06	SZonrm	5959	0.00363205	21.715	21.4219	GCST90032174
rs1867045	C	A	C	A	0.0116268	0.0152208	0.46804	0.465785	QTV7Wa	3199372	0.68874	0.0379981	PCOS	0.00256147	5.6e-06	SZonrm	5959	0.00344564	20.5966	21.4219	GCST90032174
rs2827109	G	A	G	A	-0.0136058	0.00936619	0.249063	0.251141	QTV7Wa	21885876	0.831464	0.044009	PCOS	0.00297597	4.8e-06	SZonrm	5959	0.0034954	20.8951	21.4219	GCST90032174
rs4774384	T	C	T	C	-0.0117459	0.108286	0.435166	0.448654	QTV7Wa	61044429	0.00412515	0.037751	PCOS	0.00261171	6.9e-06	SZonrm	5959	0.00338281	20.2198	21.4219	GCST90032174
rs55888898	G	A	G	A	-0.0141117	0.0164751	0.213497	0.216188	QTV7Wa	193764868	0.720344	0.04602	PCOS	0.00312713	6.4e-06	SZonrm	5959	0.00340574	20.3573	21.4219	GCST90032174
rs76652641	C	T	C	T	-0.0326318	-0.128429	0.0324255	0.0375658	QTV7Wa	127753329	0.203996	0.101105	PCOS	0.0072457	6.7e-06	SZonrm	5959	0.00339213	20.2757	21.4219	GCST90032174
rs9986739	T	C	T	C	0.0183681	-0.0350485	0.131541	0.144251	QTV7Wa	8983936	0.519748	0.0544456	PCOS	0.00387171	2.1e-06	SZonrm	5959	0.00376281	22.4997	21.4219	GCST90032174
rs11189608	T	C	T	C	0.121178	0.0644373	0.0259028	0.0264783	GgNroY	98449014	0.585369	0.118112	PCOS	0.0272204	8.5e-06	Gpuyf7	5959	0.00331469	19.8113	22.0738	GCST90032176
rs117404788	A	G	A	G	0.182162	0.36532	0.0117568	0.012077	GgNroY	50844270	0.0360272	0.174242	PCOS	0.0398568	4.9e-06	Gpuyf7	5959	0.00349315	20.8817	22.0738	GCST90032176
rs11746	G	A	G	A	0.0431592	-0.00180107	0.492172	0.493831	GgNroY	161713346	0.96206	0.0378628	PCOS	0.00862608	5.6e-07	Gpuyf7	5959	0.00418336	25.025	22.0738	GCST90032176
rs117780817	G	C	G	C	0.209511	0.000817421	0.0144744	0.0160926	GgNroY	76094129	0.995695	0.151514	PCOS	0.03537	3.2e-09	Gpuyf7	5959	0.00585357	35.075	22.0738	GCST90032176
rs12002726	T	C	T	C	0.0489949	0.0377574	0.211675	0.240349	GgNroY	4490880	0.398268	0.0446981	PCOS	0.0108264	6e-06	Gpuyf7	5959	0.00342508	20.4733	22.0738	GCST90032176
rs141777731	G	C	G	C	0.21099	-0.027523	0.0116044	0.0128797	GgNroY	186892935	0.869454	0.167464	PCOS	0.0393633	8.3e-08	Gpuyf7	5959	0.0047982	28.7207	22.0738	GCST90032176
rs1453556	G	A	G	A	-0.0425371	-0.0213624	0.289006	0.302764	GgNroY	24821213	0.603602	0.0411426	PCOS	0.00946293	7e-06	Gpuyf7	5959	0.00337941	20.1994	22.0738	GCST90032176
rs151221450	C	T	C	T	0.0908785	-0.0435376	0.0477119	0.0453055	GgNroY	112350728	0.638618	0.0927057	PCOS	0.0202781	7.4e-06	Gpuyf7	5959	0.00335918	20.0781	22.0738	GCST90032176
rs1521662	G	T	G	T	0.045742	-0.000977351	0.267671	0.26516	GgNroY	212264486	0.981866	0.0430002	PCOS	0.00978068	2.9e-06	Gpuyf7	5959	0.00365702	21.8648	22.0738	GCST90032176
rs161947	T	C	T	C	0.0619313	-0.0499756	0.107473	0.112933	GgNroY	98932868	0.404102	0.0599	PCOS	0.0139237	8.7e-06	Gpuyf7	5959	0.00330901	19.7772	22.0738	GCST90032176
rs2627838	T	C	T	C	0.154456	-0.0951088	0.0177815	0.0178355	GgNroY	142343967	0.505556	0.142854	PCOS	0.0325053	2e-06	Gpuyf7	5959	0.00377473	22.5712	22.0738	GCST90032176
rs28451465	G	T	G	T	0.104658	-0.0264545	0.0368699	0.0375773	GgNroY	39838704	0.790995	0.0998218	PCOS	0.022975	5.2e-06	Gpuyf7	5959	0.00347017	20.7438	22.0738	GCST90032176
rs28558255	A	G	A	G	0.188081	0.0566015	0.0126369	0.0167374	GgNroY	153157991	0.698514	0.146134	PCOS	0.0383446	9.3e-07	Gpuyf7	5959	0.00402122	24.0511	22.0738	GCST90032176
rs35933529	A	T	A	T	0.0766077	0.0930349	0.0747436	0.0679072	GgNroY	208475158	0.216662	0.0753042	PCOS	0.0165671	3.8e-06	Gpuyf7	5959	0.00357539	21.375	22.0738	GCST90032176
rs62474725	C	G	C	G	0.102585	0.0786612	0.0406957	0.0417373	GgNroY	3694900	0.405128	0.0944881	PCOS	0.0219296	2.9e-06	Gpuyf7	5959	0.00365882	21.8756	22.0738	GCST90032176
rs6932873	T	C	T	C	-0.0398987	-0.0660402	0.380264	0.376223	GgNroY	21070258	0.0920026	0.0391947	PCOS	0.00881436	6e-06	Gpuyf7	5959	0.00342667	20.4828	22.0738	GCST90032176
rs73168307	A	G	A	G	0.0918446	0.0196426	0.045593	0.0508162	GgNroY	101805449	0.822266	0.087444	PCOS	0.0206399	8.6e-06	Gpuyf7	5959	0.00331191	19.7946	22.0738	GCST90032176
rs75037197	T	C	T	C	0.159013	-0.197945	0.0144223	0.0195783	GgNroY	186242115	0.146115	0.136195	PCOS	0.0359603	9.8e-06	Gpuyf7	5959	0.00327056	19.5467	22.0738	GCST90032176
rs75704612	T	G	T	G	0.100583	0.00516006	0.041879	0.0483457	GgNroY	6163440	0.95347	0.0884333	PCOS	0.0215202	3e-06	Gpuyf7	5959	0.00365253	21.8379	22.0738	GCST90032176
rs77637200	G	T	G	T	0.0681176	0.102226	0.087817	0.0855344	GgNroY	236769720	0.138588	0.0690216	PCOS	0.0153191	8.7e-06	Gpuyf7	5959	0.00330705	19.7654	22.0738	GCST90032176
rs78108900	T	C	T	C	-0.0487882	-0.0656212	0.2333	0.235373	GgNroY	90826026	0.143738	0.0448842	PCOS	0.0101563	1.6e-06	Gpuyf7	5959	0.00385751	23.0681	22.0738	GCST90032176
rs78629689	C	A	C	A	0.187712	0.313911	0.0104677	0.0118265	GgNroY	135593983	0.079862	0.179225	PCOS	0.0422505	8.9e-06	Gpuyf7	5959	0.0033015	19.7322	22.0738	GCST90032176
rs79309432	G	A	G	A	0.183925	0.14592	0.0117766	0.0124164	GgNroY	69677529	0.404486	0.17504	PCOS	0.0401795	4.7e-06	Gpuyf7	5959	0.00350409	20.9472	22.0738	GCST90032176
rs111490410	C	T	C	T	-0.0566186	0.247854	0.0124958	0.0145103	4aIPpQ	49943818	0.127552	0.162652	PCOS	0.0120196	2.5e-06	9O352d	5959	0.0037098	22.1816	22.2118	GCST90032178
rs111892487	T	C	T	C	-0.0408686	0.0908482	0.0235889	0.0255043	4aIPpQ	72161021	0.45082	0.120481	PCOS	0.00874228	2.9e-06	9O352d	5959	0.00365399	21.8466	22.2118	GCST90032178
rs11204010	T	A	T	A	-0.0180146	-0.0511208	0.142617	0.153507	4aIPpQ	18976133	0.328474	0.052314	PCOS	0.00383069	2.6e-06	9O352d	5959	0.00369754	22.108	22.2118	GCST90032178
rs115458621	G	A	G	A	-0.0210889	0.0785906	0.100544	0.100252	4aIPpQ	144853746	0.213919	0.0632336	PCOS	0.00444503	2.1e-06	9O352d	5959	0.00376312	22.5016	22.2118	GCST90032178
rs117834141	G	A	G	A	-0.0236936	0.0783573	0.0668308	0.0756857	4aIPpQ	33860562	0.276608	0.0720215	PCOS	0.00533417	8.9e-06	9O352d	5959	0.00330004	19.7234	22.2118	GCST90032178
rs12570042	A	G	A	G	-0.0195239	0.033792	0.124537	0.117799	4aIPpQ	89033631	0.566247	0.0589135	PCOS	0.00400064	1.1e-06	9O352d	5959	0.00398078	23.8083	22.2118	GCST90032178
rs12974710	T	C	T	C	-0.020389	0.0260275	0.12228	0.118749	4aIPpQ	15022648	0.659112	0.0590005	PCOS	0.00405149	4.8e-07	9O352d	5959	0.00423201	25.3172	22.2118	GCST90032178
rs13337877	A	G	A	G	-0.0198132	0.00385631	0.164213	0.163245	4aIPpQ	5406327	0.939998	0.0512313	PCOS	0.00362097	4.5e-08	9O352d	5959	0.0049993	29.9305	22.2118	GCST90032178
rs17738837	G	T	G	T	-0.0162858	0.0586353	0.158773	0.159013	4aIPpQ	144438629	0.26016	0.0520734	PCOS	0.00364076	7.7e-06	9O352d	5959	0.00334661	20.0027	22.2118	GCST90032178
rs2797225	T	A	T	A	0.0118582	-0.0148793	0.500084	0.501422	4aIPpQ	215745224	0.694968	0.0379456	PCOS	0.00265371	7.9e-06	9O352d	5959	0.00333968	19.9611	22.2118	GCST90032178
rs2871406	T	C	T	C	0.0120751	-3.33e-05	0.472036	0.46885	4aIPpQ	29736358	0.999305	0.0382027	PCOS	0.00269906	7.7e-06	9O352d	5959	0.00334755	20.0083	22.2118	GCST90032178
rs55888898	G	A	G	A	-0.0150153	0.0164751	0.213497	0.216188	4aIPpQ	193764868	0.720344	0.04602	PCOS	0.00323933	3.6e-06	9O352d	5959	0.0035927	21.4789	22.2118	GCST90032178
rs56052861	C	T	C	T	-0.0187565	0.0314483	0.121462	0.135262	4aIPpQ	94276034	0.573247	0.0558312	PCOS	0.00421447	8.6e-06	9O352d	5959	0.00331286	19.8003	22.2118	GCST90032178
rs7030685	G	C	G	C	0.0124889	-0.00261659	0.474257	0.456774	4aIPpQ	38254694	0.945225	0.0380845	PCOS	0.00264966	2.4e-06	9O352d	5959	0.00371431	22.2087	22.2118	GCST90032178
rs72773146	C	T	C	T	-0.0385648	0.246522	0.0310438	0.0368312	4aIPpQ	23296132	0.00807942	0.0930714	PCOS	0.00769699	5.4e-07	9O352d	5959	0.00419509	25.0954	22.2118	GCST90032178
rs77874174	A	G	A	G	-0.0187168	-0.0114161	0.112271	0.113646	4aIPpQ	64459078	0.84968	0.0602349	PCOS	0.00422944	9.6e-06	9O352d	5959	0.00327566	19.5772	22.2118	GCST90032178
rs9507799	T	C	T	C	0.0126265	-0.0420845	0.461922	0.445875	4aIPpQ	26827100	0.270444	0.0381878	PCOS	0.00268842	2.6e-06	9O352d	5959	0.00368802	22.0509	22.2118	GCST90032178
rs10440729	T	C	T	C	0.0624891	-0.0145683	0.173411	0.175718	m9eGpA	148814170	0.77123	0.050103	PCOS	0.0132993	2.6e-06	4YhcNc	5959	0.00369123	22.0701	30.6775	GCST90032181
rs113201217	T	C	T	C	0.197561	-0.176817	0.0148498	0.0151122	m9eGpA	101451843	0.252684	0.15458	PCOS	0.0419434	2.5e-06	4YhcNc	5959	0.00370926	22.1784	30.6775	GCST90032181
rs116311695	G	C	G	C	-0.177325	-0.126736	0.0174272	0.0180302	m9eGpA	168240300	0.374224	0.142627	PCOS	0.0389791	5.4e-06	4YhcNc	5959	0.00346096	20.6886	30.6775	GCST90032181
rs116897774	T	C	T	C	0.225686	0.099116	0.0105183	0.00814084	m9eGpA	36880528	0.639867	0.211838	PCOS	0.0495628	5.3e-06	4YhcNc	5959	0.00346749	20.7277	30.6775	GCST90032181
rs116980236	G	A	G	A	-0.0922762	0.0613001	0.0637829	0.065433	m9eGpA	36827927	0.430796	0.0778088	PCOS	0.0207681	8.9e-06	4YhcNc	5959	0.00330199	19.7351	30.6775	GCST90032181
rs17091560	T	G	T	G	0.0469395	0.0323387	0.354191	0.357209	m9eGpA	71644005	0.412182	0.0394346	PCOS	0.010566	8.9e-06	4YhcNc	5959	0.00330101	19.7292	30.6775	GCST90032181
rs2300246	T	A	T	A	0.0554716	-0.0202851	0.247104	0.24935	m9eGpA	13688823	0.642411	0.0436867	PCOS	0.0116406	1.9e-06	4YhcNc	5959	0.00379634	22.701	30.6775	GCST90032181
rs3940549	G	A	G	A	0.123463	-0.0681841	0.421891	0.409824	m9eGpA	135381057	0.0790133	0.0388195	PCOS	0.0103317	6.5e-33	4YhcNc	5959	0.023403	142.753	30.6775	GCST90032181
rs472059	A	G	A	G	0.0530637	0.0180123	0.321387	0.337148	m9eGpA	124595859	0.653212	0.0400891	PCOS	0.0107976	8.9e-07	4YhcNc	5959	0.00403655	24.1432	30.6775	GCST90032181
rs71323798	G	A	G	A	-0.0949988	0.104653	0.0604517	0.0624817	m9eGpA	197312881	0.185935	0.0791204	PCOS	0.0213458	8.6e-06	4YhcNc	5959	0.00331281	19.8	30.6775	GCST90032181
rs71513754	T	C	T	C	-0.0953413	0.0414855	0.0591025	0.0608607	m9eGpA	35345302	0.601934	0.0795318	PCOS	0.0214991	9.2e-06	4YhcNc	5959	0.0032894	19.6597	30.6775	GCST90032181
rs72781019	T	A	T	A	0.2057	-0.3052	0.0126646	0.0176926	m9eGpA	7683991	0.0372829	0.146544	PCOS	0.0452761	5.5e-06	4YhcNc	5959	0.00345188	20.6341	30.6775	GCST90032181
rs76648959	A	G	A	G	-0.129661	0.0756769	0.0373665	0.039204	m9eGpA	70752304	0.442272	0.0984911	PCOS	0.026469	9.7e-07	4YhcNc	5959	0.00401074	23.9882	30.6775	GCST90032181
rs11193113	G	A	G	A	0.101585	0.0336575	0.281397	0.293979	9pi2m8	106927569	0.419514	0.0416932	PCOS	0.021843	3.3e-06	0U302W	5959	0.00361649	21.6216	22.054	GCST90032208
rs116375699	T	G	T	G	0.404408	0.409145	0.0128723	0.0118959	9pi2m8	76236898	0.0185204	0.173732	PCOS	0.0868119	3.2e-06	0U302W	5959	0.00362851	21.6938	22.054	GCST90032208
rs117800280	A	G	A	G	0.452717	-0.192293	0.0114078	0.013122	9pi2m8	32218517	0.250775	0.167435	PCOS	0.0922112	9.1e-07	0U302W	5959	0.00402865	24.0958	22.054	GCST90032208
rs146892396	T	C	T	C	-0.247414	-0.225788	0.0334288	0.0308592	9pi2m8	18344327	0.040479	0.110204	PCOS	0.055003	6.9e-06	0U302W	5959	0.003384	20.2269	22.054	GCST90032208
rs1526413	A	G	A	G	0.117066	0.0433499	0.189338	0.188212	9pi2m8	125448097	0.375226	0.0488876	PCOS	0.0253942	4e-06	0U302W	5959	0.00355364	21.2445	22.054	GCST90032208
rs45591844	C	T	C	T	0.21873	0.00965632	0.0411606	0.0407425	9pi2m8	83459680	0.921122	0.097518	PCOS	0.0493939	9.5e-06	0U302W	5959	0.00327997	19.6031	22.054	GCST90032208
rs57197355	C	T	C	T	-0.141231	-0.0630424	0.11822	0.114812	9pi2m8	26385034	0.290331	0.0596205	PCOS	0.0304165	3.4e-06	0U302W	5959	0.00360495	21.5524	22.054	GCST90032208
rs7138520	G	C	G	C	0.108739	-0.0127283	0.493439	0.49974	9pi2m8	482012	0.737639	0.0379969	PCOS	0.0198594	4.4e-08	0U302W	5959	0.00500594	29.9704	22.054	GCST90032208
rs72758284	G	A	G	A	0.147056	0.110378	0.102018	0.111572	9pi2m8	51028773	0.0720925	0.0613711	PCOS	0.0328788	7.7e-06	0U302W	5959	0.00334584	19.9981	22.054	GCST90032208
rs73166867	T	G	T	G	0.26287	-0.0466092	0.0296971	0.0294427	9pi2m8	149250628	0.689407	0.116623	PCOS	0.0576417	5.1e-06	0U302W	5959	0.00347794	20.7904	22.054	GCST90032208
rs74459634	G	A	G	A	0.394481	-0.0854852	0.0148073	0.0135682	9pi2m8	78245245	0.59178	0.15941	PCOS	0.0827514	1.9e-06	0U302W	5959	0.00379905	22.7172	22.054	GCST90032208
rs7798323	C	T	C	T	-0.090996	-0.0424327	0.444789	0.461074	9pi2m8	71108401	0.263292	0.0379323	PCOS	0.0197905	4.3e-06	0U302W	5959	0.00353525	21.1342	22.054	GCST90032208
rs1040840	G	A	G	A	0.0553391	0.0215933	0.475543	0.467182	vO2Rdm	35324451	0.571327	0.0381441	PCOS	0.0121006	4.8e-06	0cjb9o	5959	0.00349748	20.9076	21.6141	GCST90032214
rs11142952	C	T	C	T	0.0637513	0.0871582	0.224561	0.224216	vO2Rdm	71663564	0.0560893	0.0456245	PCOS	0.0143516	8.9e-06	0cjb9o	5959	0.00330041	19.7257	21.6141	GCST90032214
rs112734067	C	T	C	T	0.137525	0.08119	0.0393588	0.0382936	vO2Rdm	55097652	0.410741	0.0987005	PCOS	0.0306326	7.1e-06	0cjb9o	5959	0.00337098	20.1488	21.6141	GCST90032214
rs117854332	T	C	T	C	-0.260371	0.0791028	0.0105113	0.0138086	vO2Rdm	59138179	0.631305	0.164835	PCOS	0.0586164	8.9e-06	0cjb9o	5959	0.00330018	19.7243	21.6141	GCST90032214
rs1614030	C	T	C	T	0.128043	-0.0177906	0.0572493	0.0569352	vO2Rdm	165202008	0.829615	0.0826717	PCOS	0.0257597	6.7e-07	0cjb9o	5959	0.00412914	24.6993	21.6141	GCST90032214
rs181823782	T	C	T	C	0.235342	-0.222528	0.0137021	0.0136828	vO2Rdm	116798568	0.16957	0.162005	PCOS	0.0513361	4.6e-06	0cjb9o	5959	0.0035144	21.0091	21.6141	GCST90032214
rs34036023	T	C	T	C	0.0598609	-0.0107682	0.286144	0.282749	vO2Rdm	12475013	0.799695	0.0424377	PCOS	0.0131668	5.5e-06	0cjb9o	5959	0.0034566	20.6624	21.6141	GCST90032214
rs35166538	A	G	A	G	0.238525	0.357146	0.0141058	0.0168578	vO2Rdm	185145854	0.0064031	0.130996	PCOS	0.0502902	2.1e-06	0cjb9o	5959	0.0037609	22.4882	21.6141	GCST90032214
rs35185666	A	C	A	C	-0.0704209	-0.0723711	0.199431	0.193123	vO2Rdm	18725483	0.13572	0.0485087	PCOS	0.0149595	2.5e-06	0cjb9o	5959	0.00370496	22.1525	21.6141	GCST90032214
rs3827855	C	G	C	G	0.266166	0.104872	0.0104954	0.0129949	vO2Rdm	24854890	0.529472	0.166777	PCOS	0.0586966	5.8e-06	0cjb9o	5959	0.00343882	20.5558	21.6141	GCST90032214
rs59284065	C	T	C	T	0.186307	0.0838799	0.0205699	0.0196824	vO2Rdm	28472899	0.538204	0.136272	PCOS	0.0418958	8.7e-06	0cjb9o	5959	0.00330754	19.7684	21.6141	GCST90032214
rs77723358	G	A	G	A	-0.150371	0.0043216	0.0341119	0.0303424	vO2Rdm	118835395	0.968986	0.111151	PCOS	0.0325688	3.9e-06	0cjb9o	5959	0.00356451	21.3098	21.6141	GCST90032214
rs79575400	G	A	G	A	-0.129961	-0.140927	0.0624474	0.0609529	vO2Rdm	8756150	0.0746002	0.0790431	PCOS	0.0246304	1.3e-07	0cjb9o	5959	0.00465035	27.8315	21.6141	GCST90032214
rs10055404	G	A	G	A	-0.101644	-0.0401582	0.375234	0.388286	49SfOF	77628709	0.303175	0.0390019	PCOS	0.0227161	7.7e-06	ctPwAi	5959	0.00334862	20.0147	24.3972	GCST90032220
rs113861295	T	C	T	C	0.222257	-0.0609734	0.0524786	0.0546109	49SfOF	66278242	0.469929	0.084381	PCOS	0.0497553	7.9e-06	ctPwAi	5959	0.00333739	19.9474	24.3972	GCST90032220
rs114319347	G	C	G	C	-0.469817	0.218592	0.0120472	0.0126132	49SfOF	124998296	0.207469	0.173409	PCOS	0.0994123	2.3e-06	ctPwAi	5959	0.00373404	22.3271	24.3972	GCST90032220
rs11672816	C	T	C	T	-0.141269	0.0955592	0.141508	0.146312	49SfOF	20725858	0.0757513	0.0538093	PCOS	0.0315614	7.6e-06	ctPwAi	5959	0.00335081	20.0279	24.3972	GCST90032220
rs12611001	C	T	C	T	-0.263923	0.216924	0.0430034	0.0456541	49SfOF	6552232	0.0175517	0.0913386	PCOS	0.0546761	1.4e-06	ctPwAi	5959	0.00389485	23.2924	24.3972	GCST90032220
rs139688845	A	G	A	G	0.216822	0.0660438	0.057439	0.0703211	49SfOF	48021946	0.37968	0.0751791	PCOS	0.0477455	5.6e-06	ctPwAi	5959	0.0034488	20.6156	24.3972	GCST90032220
rs140200601	T	C	T	C	0.113001	0.0185571	0.290745	0.291396	49SfOF	81462744	0.655513	0.041597	PCOS	0.0242159	3.1e-06	ctPwAi	5959	0.00364088	21.768	24.3972	GCST90032220
rs1511397	G	A	G	A	-0.0992589	-0.0116242	0.395259	0.391678	49SfOF	59390259	0.765057	0.038897	PCOS	0.0222703	8.3e-06	ctPwAi	5959	0.00332252	19.8583	24.3972	GCST90032220
rs170149	A	G	A	G	-0.273959	-0.0329541	0.0339412	0.0387761	49SfOF	6692611	0.737252	0.0982254	PCOS	0.0607642	6.5e-06	ctPwAi	5959	0.00339956	20.3203	24.3972	GCST90032220
rs17092955	T	G	T	G	-0.165315	0.0400457	0.115094	0.120962	49SfOF	95615161	0.490616	0.0580937	PCOS	0.0339814	1.1e-06	ctPwAi	5959	0.00395592	23.659	24.3972	GCST90032220
rs17849163	C	T	C	T	0.120378	0.0108853	0.249659	0.248115	49SfOF	95422098	0.804891	0.044066	PCOS	0.0251932	1.8e-06	ctPwAi	5959	0.00381675	22.8235	24.3972	GCST90032220
rs17881456	A	C	A	C	-0.207193	0.154007	0.0606478	0.0602025	49SfOF	142885585	0.0555086	0.0804266	PCOS	0.0455853	5.5e-06	ctPwAi	5959	0.00345481	20.6516	24.3972	GCST90032220
rs182549	C	T	C	T	0.206968	-0.0712199	0.412692	0.400853	49SfOF	135859184	0.0677096	0.0389833	PCOS	0.0224734	3.3e-20	ctPwAi	5959	0.0140332	84.7858	24.3972	GCST90032220
rs2836338	C	A	C	A	-0.0999606	-0.00655839	0.48003	0.483082	49SfOF	38359991	0.862281	0.0378067	PCOS	0.0220739	5.9e-06	ctPwAi	5959	0.00342953	20.5	24.3972	GCST90032220
rs335752	C	T	C	T	0.130423	-0.0500695	0.200794	0.20035	49SfOF	30149262	0.291757	0.0474919	PCOS	0.0279642	3.1e-06	ctPwAi	5959	0.00363704	21.7449	24.3972	GCST90032220
rs55892303	G	C	G	C	0.125537	0.079672	0.247265	0.250307	49SfOF	1294817	0.0700342	0.0439765	PCOS	0.0262787	1.8e-06	ctPwAi	5959	0.00381507	22.8134	24.3972	GCST90032220
rs56098739	G	A	G	A	0.123291	-0.0435833	0.299085	0.311385	49SfOF	483449	0.291218	0.0412935	PCOS	0.0244984	4.8e-07	ctPwAi	5959	0.00423226	25.3187	24.3972	GCST90032220
rs6768653	A	G	A	G	-0.195529	0.0907868	0.0716337	0.071149	49SfOF	197053949	0.223187	0.0745316	PCOS	0.0426163	4.5e-06	ctPwAi	5959	0.00352019	21.0438	24.3972	GCST90032220
rs716064	C	A	C	A	0.10581	-0.0206886	0.379931	0.388313	49SfOF	79217613	0.596167	0.039041	PCOS	0.0234062	6.2e-06	ctPwAi	5959	0.00341768	20.4289	24.3972	GCST90032220
rs78686363	A	G	A	G	-0.227139	0.0163199	0.0512175	0.0494689	49SfOF	120720180	0.851972	0.0874578	PCOS	0.0493098	4.1e-06	ctPwAi	5959	0.00354813	21.2115	24.3972	GCST90032220
rs79931074	G	A	G	A	0.213489	-0.0311529	0.0636397	0.076075	49SfOF	152552721	0.676432	0.0746466	PCOS	0.0463538	4.1e-06	ctPwAi	5959	0.00354702	21.2048	24.3972	GCST90032220
rs9520255	C	T	C	T	-0.111115	0.0315606	0.311032	0.306045	49SfOF	106969271	0.441333	0.0409907	PCOS	0.0234837	2.2e-06	ctPwAi	5959	0.00374292	22.3803	24.3972	GCST90032220
rs114255138	C	T	C	T	-0.244704	0.0849637	0.0202668	0.0272621	nLqYiJ	1810563	0.467983	0.117068	PCOS	0.053072	4e-06	tAS8SX	5959	0.00355493	21.2523	26.076	GCST90032227
rs117466842	C	T	C	T	0.181625	-0.0348816	0.0378309	0.0410748	nLqYiJ	3971210	0.716449	0.0960373	PCOS	0.0396421	4.6e-06	tAS8SX	5959	0.00351024	20.9842	26.076	GCST90032227
rs117589220	A	T	A	T	0.259467	-0.180647	0.0178451	0.0186446	nLqYiJ	129415396	0.204091	0.142243	PCOS	0.055629	3.1e-06	tAS8SX	5959	0.00363752	21.7478	26.076	GCST90032227
rs12336969	A	C	A	C	0.123677	-0.0962793	0.0815108	0.0766701	nLqYiJ	104917219	0.177593	0.071413	PCOS	0.0275241	7e-06	tAS8SX	5959	0.00337683	20.1839	26.076	GCST90032227
rs146494252	G	A	G	A	0.248616	0.026796	0.0184219	0.0207781	nLqYiJ	114114525	0.841107	0.13366	PCOS	0.0549993	6.2e-06	tAS8SX	5959	0.0034173	20.4267	26.076	GCST90032227
rs2974236	T	C	T	C	-0.091968	0.0307164	0.222597	0.215841	nLqYiJ	47671136	0.502969	0.0458572	PCOS	0.0177945	2.4e-07	tAS8SX	5959	0.00446258	26.7028	26.076	GCST90032227
rs3922212	A	G	A	G	-0.0731354	0.0490869	0.365524	0.358061	nLqYiJ	40376540	0.216847	0.0397479	PCOS	0.0156148	2.8e-06	tAS8SX	5959	0.00366786	21.9299	26.076	GCST90032227
rs3940549	G	A	G	A	0.13099	-0.0681841	0.421891	0.409824	nLqYiJ	135381057	0.0790133	0.0388195	PCOS	0.0152528	8.9e-18	tAS8SX	5959	0.0122254	73.7278	26.076	GCST90032227
rs464850	C	T	C	T	-0.105102	-0.0582844	0.122001	0.116009	nLqYiJ	179228116	0.325218	0.0592447	PCOS	0.0227057	3.7e-06	tAS8SX	5959	0.00358278	21.4194	26.076	GCST90032227
rs56233915	C	A	C	A	-0.283394	0.31815	0.0166189	0.0192614	nLqYiJ	21822425	0.00950889	0.122687	PCOS	0.0585105	1.3e-06	tAS8SX	5959	0.00392133	23.4514	26.076	GCST90032227
rs77339631	T	C	T	C	-0.193895	0.0261852	0.0310859	0.0329514	nLqYiJ	138871187	0.804019	0.105522	PCOS	0.0424939	5e-06	tAS8SX	5959	0.0034817	20.813	26.076	GCST90032227
rs8033999	T	C	T	C	0.0725327	-0.0331625	0.368759	0.382476	nLqYiJ	91626627	0.39503	0.0389904	PCOS	0.0161067	6.7e-06	tAS8SX	5959	0.00339161	20.2726	26.076	GCST90032227
rs10497521	C	T	C	T	-0.0718947	0.0975631	0.111588	0.117655	zJKXsu	178786523	0.0982019	0.0589992	PCOS	0.0148629	1.3e-06	c1CUNj	5959	0.00391121	23.3906	23.2118	GCST90032238
rs114081723	A	T	A	T	0.180116	-0.0914687	0.0227699	0.0288314	zJKXsu	184555680	0.417855	0.112904	PCOS	0.0317909	1.5e-08	c1CUNj	5959	0.00535787	32.0888	23.2118	GCST90032238
rs115707269	A	G	A	G	0.168265	-0.0326887	0.0163449	0.0207872	zJKXsu	19613271	0.80976	0.135787	PCOS	0.0373666	6.7e-06	c1CUNj	5959	0.00339134	20.271	23.2118	GCST90032238
rs117918530	G	A	G	A	0.119673	0.026963	0.0324521	0.0349278	zJKXsu	86719045	0.792029	0.102258	PCOS	0.0270317	9.6e-06	c1CUNj	5959	0.00327828	19.593	23.2118	GCST90032238
rs12183541	T	G	T	G	0.0761242	0.00236703	0.092143	0.092323	zJKXsu	170016732	0.971006	0.0651234	PCOS	0.0161782	2.5e-06	c1CUNj	5959	0.0037017	22.1329	23.2118	GCST90032238
rs12435976	T	A	T	A	-0.0427833	0.0517079	0.45643	0.443026	zJKXsu	51165306	0.175294	0.0381499	PCOS	0.00944287	5.9e-06	c1CUNj	5959	0.003433	20.5208	23.2118	GCST90032238
rs13274856	C	T	C	T	0.10852	-0.18002	0.0495251	0.0518163	zJKXsu	8712942	0.0361951	0.0859393	PCOS	0.0216775	5.6e-07	c1CUNj	5959	0.00418798	25.0527	23.2118	GCST90032238
rs144583916	A	T	A	T	0.153229	-0.125204	0.0205952	0.0195425	zJKXsu	105732902	0.369103	0.139401	PCOS	0.0333708	4.4e-06	c1CUNj	5959	0.00352567	21.0767	23.2118	GCST90032238
rs147296376	A	C	A	C	0.177493	-0.102781	0.0192891	0.0207735	zJKXsu	105695684	0.440518	0.133254	PCOS	0.0344684	2.6e-07	c1CUNj	5959	0.00443015	26.5078	23.2118	GCST90032238
rs2224153	A	G	A	G	-0.0478212	-0.0210135	0.334118	0.335396	zJKXsu	95430451	0.600663	0.0401444	PCOS	0.00999479	1.7e-06	c1CUNj	5959	0.00382697	22.8848	23.2118	GCST90032238
rs26147	G	A	G	A	0.0436257	0.0202256	0.492448	0.511249	zJKXsu	11482300	0.593822	0.037925	PCOS	0.00947517	4.1e-06	c1CUNj	5959	0.00354483	21.1917	23.2118	GCST90032238
rs2678796	A	G	A	G	-0.0951989	0.100721	0.0606853	0.0719707	zJKXsu	30593726	0.169913	0.0733859	PCOS	0.019855	1.6e-06	c1CUNj	5959	0.00384307	22.9815	23.2118	GCST90032238
rs7227267	A	G	A	G	0.0461591	-0.037917	0.426632	0.432815	zJKXsu	8966714	0.322194	0.0383016	PCOS	0.00961494	1.6e-06	c1CUNj	5959	0.00385276	23.0396	23.2118	GCST90032238
rs72834033	G	A	G	A	0.151712	-0.12205	0.028069	0.0320416	zJKXsu	38414801	0.256494	0.10756	PCOS	0.0286251	1.2e-07	c1CUNj	5959	0.0046917	28.0802	23.2118	GCST90032238
rs763475	C	T	C	T	0.07009	-0.0207732	0.112772	0.114051	zJKXsu	42336011	0.727028	0.0595081	PCOS	0.0150079	3e-06	c1CUNj	5959	0.0036468	21.8035	23.2118	GCST90032238
rs78943972	C	G	C	G	0.13834	0.15844	0.0245419	0.024869	zJKXsu	32733839	0.195717	0.122456	PCOS	0.0303478	5.2e-06	c1CUNj	5959	0.00347501	20.7728	23.2118	GCST90032238
rs10049846	C	T	C	T	0.0860815	-0.0136866	0.302716	0.307196	j9NFPP	110582657	0.740831	0.0413803	PCOS	0.0164902	1.8e-07	IAnoBQ	5959	0.00455211	27.2409	22.0223	GCST90032256
rs1419675	G	T	G	T	0.0893536	0.00907382	0.163031	0.165793	j9NFPP	30124930	0.857723	0.0506143	PCOS	0.0196796	5.6e-06	IAnoBQ	5959	0.00344761	20.6085	22.0223	GCST90032256
rs17132771	C	A	C	A	-0.0648149	0.010478	0.498487	0.506602	j9NFPP	48887469	0.78244	0.0379444	PCOS	0.0145556	8.5e-06	IAnoBQ	5959	0.00331645	19.8218	22.0223	GCST90032256
rs1880069	A	G	A	G	-0.0672799	-0.0117143	0.500257	0.486258	j9NFPP	55785709	0.759098	0.038199	PCOS	0.0145936	4e-06	IAnoBQ	5959	0.00355407	21.2471	22.0223	GCST90032256
rs189113914	A	T	A	T	-0.168511	0.262798	0.0460471	0.0418737	j9NFPP	12007703	0.00316446	0.089045	PCOS	0.0348363	1.3e-06	IAnoBQ	5959	0.00391126	23.3909	22.0223	GCST90032256
rs195869	C	T	C	T	0.0854096	-0.0455224	0.22336	0.216309	j9NFPP	26845781	0.32224	0.0459885	PCOS	0.0174479	9.8e-07	IAnoBQ	5959	0.00400508	23.9542	22.0223	GCST90032256
rs2698746	A	G	A	G	0.0809199	0.00541671	0.198805	0.189127	j9NFPP	87668237	0.910387	0.0481268	PCOS	0.0181525	8.3e-06	IAnoBQ	5959	0.00332367	19.8652	22.0223	GCST90032256
rs458534	A	G	A	G	-0.0659381	0.0868305	0.449823	0.450881	j9NFPP	71574373	0.0224161	0.0380294	PCOS	0.0145395	5.8e-06	IAnoBQ	5959	0.00343957	20.5602	22.0223	GCST90032256
rs55759660	T	C	T	C	0.0839766	-0.0543035	0.185536	0.195647	j9NFPP	6357466	0.259701	0.0481799	PCOS	0.0189637	9.5e-06	IAnoBQ	5959	0.00327997	19.6031	22.0223	GCST90032256
rs58275168	A	G	A	G	0.0654194	-0.0714522	0.472054	0.472766	j9NFPP	233961392	0.0594019	0.0379015	PCOS	0.0144453	5.9e-06	IAnoBQ	5959	0.00343	20.5028	22.0223	GCST90032256
rs59244950	C	G	C	G	-0.0827374	0.108235	0.229232	0.235992	j9NFPP	59202597	0.0156722	0.0447909	PCOS	0.0175907	2.6e-06	IAnoBQ	5959	0.00369875	22.1152	22.0223	GCST90032256
rs5993734	C	T	C	T	0.152825	-0.0699003	0.0581179	0.0647892	j9NFPP	19618273	0.367578	0.0775792	PCOS	0.0313048	1.1e-06	IAnoBQ	5959	0.00398346	23.8244	22.0223	GCST90032256
rs6084086	A	G	A	G	-0.119288	0.0318343	0.0974148	0.100193	j9NFPP	2695163	0.613234	0.0629805	PCOS	0.024631	1.3e-06	IAnoBQ	5959	0.00392058	23.4468	22.0223	GCST90032256
rs61152765	C	T	C	T	-0.155623	0.0535068	0.0471539	0.0489955	j9NFPP	150017527	0.545061	0.0884151	PCOS	0.0343961	6.1e-06	IAnoBQ	5959	0.00342347	20.4637	22.0223	GCST90032256
rs62098130	T	G	T	G	-0.0973142	0.00488518	0.16254	0.180827	j9NFPP	74231517	0.920994	0.049255	PCOS	0.0197428	8.3e-07	IAnoBQ	5959	0.00406064	24.2879	22.0223	GCST90032256
rs72780529	G	A	G	A	-0.128374	-0.0723756	0.0828695	0.0836682	j9NFPP	4216607	0.299623	0.069777	PCOS	0.0270844	2.1e-06	IAnoBQ	5959	0.00375585	22.4579	22.0223	GCST90032256
rs75821360	T	A	T	A	-0.223747	-0.037224	0.0236935	0.026251	j9NFPP	56689126	0.753234	0.118405	PCOS	0.0477495	2.8e-06	IAnoBQ	5959	0.00367118	21.9498	22.0223	GCST90032256
rs7587359	T	A	T	A	0.0795354	0.0462668	0.258981	0.251068	j9NFPP	97564165	0.287876	0.0435332	PCOS	0.0163543	1.2e-06	IAnoBQ	5959	0.00395333	23.6435	22.0223	GCST90032256
rs76506738	A	G	A	G	-0.0844011	-0.0328622	0.190343	0.19043	j9NFPP	6002590	0.492898	0.0479246	PCOS	0.0186384	5.9e-06	IAnoBQ	5959	0.00342937	20.499	22.0223	GCST90032256
rs77414905	C	T	C	T	0.108341	0.00367843	0.107493	0.112335	j9NFPP	46083348	0.951012	0.0598744	PCOS	0.023659	4.7e-06	IAnoBQ	5959	0.00350666	20.9627	22.0223	GCST90032256
rs114696366	T	C	T	C	0.0720646	0.0657288	0.0209109	0.0216125	vllxIV	19223531	0.612307	0.129698	PCOS	0.0162774	9.5e-06	NsJbs1	5959	0.00327849	19.5942	22.5014	GCST90032360
rs117032656	T	C	T	C	0.0835301	-0.253895	0.0166359	0.0183827	vllxIV	27442206	0.0674668	0.13885	PCOS	0.0182488	4.7e-06	NsJbs1	5959	0.00350364	20.9446	22.5014	GCST90032360
rs1293929	T	A	T	A	0.0414536	-0.123718	0.075985	0.0872468	vllxIV	154321244	0.0653371	0.0671304	PCOS	0.00877819	2.3e-06	NsJbs1	5959	0.00372837	22.293	22.5014	GCST90032360
rs12978005	T	C	T	C	0.0355369	-0.0100592	0.135725	0.140541	vllxIV	53790064	0.85575	0.0553352	PCOS	0.00703126	4.3e-07	NsJbs1	5959	0.00426837	25.5357	22.5014	GCST90032360
rs138502935	A	G	A	G	0.102596	-0.245695	0.0104412	0.0136496	vllxIV	134233119	0.126809	0.16092	PCOS	0.0228035	6.8e-06	NsJbs1	5959	0.00338541	20.2354	22.5014	GCST90032360
rs141865481	T	C	T	C	0.0591642	-0.224834	0.039583	0.0414137	vllxIV	87980239	0.0181685	0.0951814	PCOS	0.0119081	6.7e-07	NsJbs1	5959	0.00412538	24.6767	22.5014	GCST90032360
rs142441847	A	T	A	T	0.0956872	0.0188717	0.013966	0.0155996	vllxIV	41729950	0.90221	0.153591	PCOS	0.0198151	1.4e-06	NsJbs1	5959	0.00389803	23.3115	22.5014	GCST90032360
rs143459073	T	C	T	C	0.118844	-0.234441	0.00998308	0.0120279	vllxIV	47142906	0.180879	0.175211	PCOS	0.0235978	4.7e-07	NsJbs1	5959	0.00423832	25.3551	22.5014	GCST90032360
rs144634580	T	C	T	C	0.060803	-0.119762	0.0304888	0.0340352	vllxIV	113029894	0.255531	0.10533	PCOS	0.0135702	7.4e-06	NsJbs1	5959	0.00335771	20.0693	22.5014	GCST90032360
rs145331053	T	G	T	G	0.0773194	0.218436	0.0198917	0.0228003	vllxIV	97832543	0.0900554	0.128862	PCOS	0.0166351	3.4e-06	NsJbs1	5959	0.00361228	21.5963	22.5014	GCST90032360
rs147544940	C	T	C	T	0.119813	-0.165114	0.0130055	0.0102459	vllxIV	40267855	0.375664	0.186377	PCOS	0.0203863	4.2e-09	NsJbs1	5959	0.00576299	34.5291	22.5014	GCST90032360
rs1500904	G	A	G	A	0.0401333	-0.0684019	0.0749831	0.0800213	vllxIV	95519532	0.324827	0.0694726	PCOS	0.0088653	6e-06	NsJbs1	5959	0.00342735	20.4869	22.5014	GCST90032360
rs181096877	T	C	T	C	0.0620178	0.0959271	0.0360406	0.0398101	vllxIV	98392289	0.330069	0.0984904	PCOS	0.0125325	7.5e-07	NsJbs1	5959	0.00409263	24.48	22.5014	GCST90032360
rs184273672	A	C	A	C	0.105231	-0.153652	0.00974299	0.0116654	vllxIV	179347563	0.38581	0.177173	PCOS	0.0237412	9.3e-06	NsJbs1	5959	0.00328609	19.6398	22.5014	GCST90032360
rs2285704	C	T	C	T	-0.0226486	0.0114245	0.335936	0.32896	vllxIV	113551828	0.77775	0.0404761	PCOS	0.0049816	5.5e-06	NsJbs1	5959	0.00345675	20.6633	22.5014	GCST90032360
rs3091805	T	C	T	C	0.0288805	-0.031443	0.15712	0.161994	vllxIV	46587374	0.545227	0.051978	PCOS	0.00647282	8.1e-06	NsJbs1	5959	0.00332966	19.9011	22.5014	GCST90032360
rs3894277	A	G	A	G	0.0377158	0.0195782	0.088581	0.0903098	vllxIV	57494148	0.766959	0.0660635	PCOS	0.00830486	5.6e-06	NsJbs1	5959	0.00344912	20.6175	22.5014	GCST90032360
rs55816713	G	A	G	A	0.0780961	-0.179137	0.0177335	0.0210516	vllxIV	14682226	0.174585	0.13195	PCOS	0.0174519	7.6e-06	NsJbs1	5959	0.00334921	20.0183	22.5014	GCST90032360
rs56109227	G	T	G	T	0.0525018	-0.00570357	0.0406497	0.0440344	vllxIV	117718837	0.951012	0.092837	PCOS	0.0116516	6.6e-06	NsJbs1	5959	0.00339568	20.297	22.5014	GCST90032360
rs6141425	A	G	A	G	-0.0215237	-0.0363808	0.490224	0.497027	vllxIV	33859889	0.336184	0.0378284	PCOS	0.00469307	4.5e-06	NsJbs1	5959	0.00351735	21.0268	22.5014	GCST90032360
rs61825987	C	G	C	G	0.0519429	0.0967783	0.0447533	0.0449996	vllxIV	224832586	0.29349	0.0921263	PCOS	0.0112839	4.2e-06	NsJbs1	5959	0.00354339	21.183	22.5014	GCST90032360
rs67340844	T	C	T	C	0.0659984	-0.208965	0.0321008	0.031707	vllxIV	44956300	0.0519434	0.107514	PCOS	0.0131257	5e-07	NsJbs1	5959	0.00422483	25.2741	22.5014	GCST90032360
rs7128814	G	A	G	A	-0.0221776	0.0259835	0.448072	0.445433	vllxIV	69185586	0.496517	0.0382121	PCOS	0.00472068	2.6e-06	NsJbs1	5959	0.00369012	22.0635	22.5014	GCST90032360
rs7302202	T	C	T	C	-0.0317518	-0.0289187	0.118512	0.134947	vllxIV	124133768	0.60379	0.0557246	PCOS	0.00717129	9.5e-06	NsJbs1	5959	0.00327901	19.5973	22.5014	GCST90032360
rs73191915	G	A	G	A	0.0526015	-0.217348	0.0424512	0.0387494	vllxIV	43804688	0.0280104	0.0989231	PCOS	0.0115068	4.8e-06	NsJbs1	5959	0.00349457	20.8901	22.5014	GCST90032360
rs73432097	T	C	T	C	0.0489194	0.0110628	0.0536884	0.0559997	vllxIV	128162451	0.896627	0.0851484	PCOS	0.0104327	2.7e-06	NsJbs1	5959	0.00367617	21.9798	22.5014	GCST90032360
rs7534351	C	T	C	T	-0.0975601	0.178625	0.0124432	0.01264	vllxIV	173750827	0.289663	0.168695	PCOS	0.021074	3.7e-06	NsJbs1	5959	0.00358359	21.4242	22.5014	GCST90032360
rs75697937	T	C	T	C	0.0936565	0.0305719	0.0146712	0.0166943	vllxIV	44135633	0.84023	0.151647	PCOS	0.0193829	1.4e-06	NsJbs1	5959	0.00390271	23.3396	22.5014	GCST90032360
rs75914331	G	T	G	T	0.0602543	-0.0200818	0.0358104	0.0342368	vllxIV	239409247	0.846661	0.103846	PCOS	0.0125996	1.7e-06	NsJbs1	5959	0.00382319	22.8621	22.5014	GCST90032360
rs77903789	A	C	A	C	0.0601566	-0.0144524	0.0527682	0.0671544	vllxIV	110304639	0.848245	0.0755251	PCOS	0.0106465	1.6e-08	NsJbs1	5959	0.00532916	31.9159	22.5014	GCST90032360
rs881027	G	A	G	A	0.0386078	0.060094	0.088024	0.0870672	vllxIV	161713447	0.378799	0.06828	PCOS	0.00827856	3.1e-06	NsJbs1	5959	0.00363651	21.7418	22.5014	GCST90032360
rs11218199	T	C	T	C	0.0929918	0.114812	0.016563	0.0142004	mH0d8x	121193815	0.470553	0.159112	PCOS	0.0204244	5.3e-06	bkI3o5	5959	0.00346664	20.7226	22.8088	GCST90032364
rs112690713	A	G	A	G	0.121551	0.0932022	0.0114324	0.01106	mH0d8x	177336265	0.616095	0.185887	PCOS	0.0248491	1e-06	bkI3o5	5959	0.00399928	23.9194	22.8088	GCST90032364
rs117611969	G	T	G	T	0.120569	0.0329414	0.0111298	0.0104405	mH0d8x	27008827	0.861243	0.188461	PCOS	0.0252397	1.8e-06	bkI3o5	5959	0.00381478	22.8117	22.8088	GCST90032364
rs13135225	A	T	A	T	0.076048	0.034362	0.0374196	0.0437514	mH0d8x	69086592	0.710456	0.0925588	PCOS	0.0139158	4.6e-08	bkI3o5	5959	0.00498672	29.8548	22.8088	GCST90032364
rs138216191	C	T	C	T	0.0921126	-0.231139	0.0279461	0.0257579	mH0d8x	116615503	0.0560544	0.120976	PCOS	0.0159249	7.3e-09	bkI3o5	5959	0.00558316	33.4456	22.8088	GCST90032364
rs141770796	C	G	C	G	0.0874232	0.0524787	0.0184391	0.0245611	mH0d8x	79819281	0.673395	0.124507	PCOS	0.0196178	8.3e-06	bkI3o5	5959	0.0033215	19.8521	22.8088	GCST90032364
rs149026389	G	T	G	T	0.0447321	0.210976	0.0788983	0.0727542	mH0d8x	77975411	0.00221891	0.0689634	PCOS	0.00982779	5.3e-06	bkI3o5	5959	0.00346454	20.71	22.8088	GCST90032364
rs16987521	T	C	T	C	0.0412247	0.0856706	0.101581	0.100652	mH0d8x	38730683	0.175277	0.063205	PCOS	0.00877376	2.6e-06	bkI3o5	5959	0.00369117	22.0698	22.8088	GCST90032364
rs17588199	T	C	T	C	0.0865224	0.170938	0.0191327	0.0261494	mH0d8x	141041192	0.167912	0.123963	PCOS	0.0190545	5.6e-06	bkI3o5	5959	0.00344817	20.6118	22.8088	GCST90032364
rs1796829	C	T	C	T	0.0936224	0.0181196	0.0281276	0.0285772	mH0d8x	239498519	0.873347	0.113668	PCOS	0.015977	4.6e-09	bkI3o5	5959	0.00572928	34.326	22.8088	GCST90032364
rs1861495	C	A	C	A	0.0259881	0.026437	0.307316	0.307049	mH0d8x	72046913	0.520365	0.041129	PCOS	0.00570267	5.2e-06	bkI3o5	5959	0.00347303	20.7609	22.8088	GCST90032364
rs1935408	G	A	G	A	0.0330467	-0.0295647	0.173909	0.17906	mH0d8x	30012214	0.55545	0.0501424	PCOS	0.00705099	2.8e-06	bkI3o5	5959	0.00367269	21.9589	22.8088	GCST90032364
rs2049071	G	A	G	A	0.0239217	0.0232907	0.441412	0.445295	mH0d8x	7576888	0.540131	0.0380186	PCOS	0.00533732	7.4e-06	bkI3o5	5959	0.00335972	20.0813	22.8088	GCST90032364
rs34156236	T	C	T	C	-0.0276137	-0.00949968	0.273111	0.26947	mH0d8x	12454817	0.823775	0.0426584	PCOS	0.00591684	3.1e-06	bkI3o5	5959	0.00364176	21.7733	22.8088	GCST90032364
rs35367858	A	T	A	T	0.0560088	0.0163673	0.047865	0.0512106	mH0d8x	21322549	0.852478	0.0880161	PCOS	0.0124561	6.9e-06	bkI3o5	5959	0.00338146	20.2117	22.8088	GCST90032364
rs3843877	G	C	G	C	0.0270438	0.079156	0.278263	0.277817	mH0d8x	21553365	0.0609593	0.0422438	PCOS	0.00582079	3.4e-06	bkI3o5	5959	0.00360934	21.5787	22.8088	GCST90032364
rs61776536	C	T	C	T	0.0680678	0.110107	0.0326603	0.0409948	mH0d8x	54336850	0.250868	0.0958917	PCOS	0.0148474	4.6e-06	bkI3o5	5959	0.00351463	21.0105	22.8088	GCST90032364
rs61916600	A	G	A	G	0.108891	-0.168101	0.0129992	0.0169883	mH0d8x	2728692	0.271551	0.152889	PCOS	0.0231915	2.7e-06	bkI3o5	5959	0.00368595	22.0384	22.8088	GCST90032364
rs6424089	G	A	G	A	0.0242021	-0.0263134	0.48254	0.502499	mH0d8x	3712099	0.48759	0.0379075	PCOS	0.00527611	4.5e-06	bkI3o5	5959	0.00351863	21.0345	22.8088	GCST90032364
rs66844263	C	A	C	A	-0.0284605	-0.0297935	0.218194	0.215837	mH0d8x	95804587	0.517917	0.0460799	PCOS	0.00633008	6.9e-06	bkI3o5	5959	0.00338082	20.2079	22.8088	GCST90032364
rs73061635	A	G	A	G	0.0705446	-0.0368747	0.0325051	0.0342823	mH0d8x	8255170	0.726384	0.105374	PCOS	0.0148757	2.1e-06	bkI3o5	5959	0.00375979	22.4816	22.8088	GCST90032364
rs73197829	A	G	A	G	0.119352	0.0892783	0.0105201	0.0140274	mH0d8x	51505558	0.582708	0.162492	PCOS	0.0257175	3.5e-06	bkI3o5	5959	0.00360132	21.5306	22.8088	GCST90032364
rs75450753	A	T	A	T	0.056259	0.0767272	0.0513018	0.053982	mH0d8x	166348378	0.364441	0.0846005	PCOS	0.0121	3.3e-06	bkI3o5	5959	0.00361466	21.6106	22.8088	GCST90032364
rs114514740	A	G	A	G	-0.136808	-0.0755576	0.0228456	0.0281404	mIm2vm	6732116	0.503987	0.113071	PCOS	0.0301098	5.5e-06	FjminA	5959	0.00345249	20.6377	22.127	GCST90032378
rs11679394	T	C	T	C	0.0504911	0.0341613	0.262508	0.262588	mIm2vm	29983717	0.424387	0.0427639	PCOS	0.010374	1.1e-06	FjminA	5959	0.0039595	23.6805	22.127	GCST90032378
rs11965477	C	G	C	G	0.044405	0.0404342	0.343112	0.333913	mIm2vm	16940400	0.312555	0.0400387	PCOS	0.00959985	3.7e-06	FjminA	5959	0.00357771	21.3889	22.127	GCST90032378
rs145459829	G	A	G	A	0.106491	-0.0768559	0.0387395	0.0353203	mIm2vm	141420643	0.457145	0.103363	PCOS	0.0235548	6.2e-06	FjminA	5959	0.00341827	20.4325	22.127	GCST90032378
rs149888899	A	C	A	C	-0.087326	0.0154453	0.0565767	0.0562161	mIm2vm	17397788	0.849604	0.0814519	PCOS	0.0195784	8.2e-06	FjminA	5959	0.00332745	19.8878	22.127	GCST90032378
rs17255736	T	C	T	C	0.156827	-0.011806	0.0209879	0.0199046	mIm2vm	150783355	0.93056	0.135483	PCOS	0.0315983	6.9e-07	FjminA	5959	0.0041167	24.6246	22.127	GCST90032378
rs1929495	G	A	G	A	0.127364	0.111733	0.0270865	0.0303994	mIm2vm	101472625	0.309242	0.109885	PCOS	0.0279153	5.1e-06	FjminA	5959	0.00348113	20.8096	22.127	GCST90032378
rs2168819	A	G	A	G	0.0518409	0.0660114	0.282616	0.294219	mIm2vm	81253022	0.112581	0.041603	PCOS	0.0100796	2.7e-07	FjminA	5959	0.00441938	26.4431	22.127	GCST90032378
rs34189224	A	G	A	G	0.0744719	-0.00903119	0.084315	0.0795368	mIm2vm	120382620	0.89779	0.0703068	PCOS	0.0163835	5.5e-06	FjminA	5959	0.00345537	20.655	22.127	GCST90032378
rs35220012	T	C	T	C	0.0749923	0.0594019	0.0792345	0.0816765	mIm2vm	76500608	0.392591	0.0694818	PCOS	0.0167657	7.7e-06	FjminA	5959	0.00334627	20.0007	22.127	GCST90032378
rs367874516	C	A	C	A	0.155262	0.0329237	0.0218381	0.0207567	mIm2vm	151220774	0.805581	0.133765	PCOS	0.0311099	6e-07	FjminA	5959	0.00416244	24.8993	22.127	GCST90032378
rs61836371	T	C	T	C	0.185512	0.366376	0.0142228	0.0173602	mIm2vm	188747387	0.0139213	0.148976	PCOS	0.0381648	1.2e-06	FjminA	5959	0.00394935	23.6196	22.127	GCST90032378
rs61990425	A	G	A	G	0.0683022	0.0914793	0.109386	0.114033	mIm2vm	79935513	0.126574	0.0598784	PCOS	0.0145534	2.7e-06	FjminA	5959	0.00368269	22.0189	22.127	GCST90032378
rs6530647	A	T	A	T	0.045423	0.0185745	0.349302	0.357491	mIm2vm	13582698	0.6391	0.0396081	PCOS	0.00950326	1.8e-06	FjminA	5959	0.00381919	22.8381	22.127	GCST90032378
rs76716212	G	C	G	C	0.120323	-0.0264694	0.0308202	0.0351456	mIm2vm	44156376	0.801466	0.105267	PCOS	0.0265107	5.7e-06	FjminA	5959	0.00344495	20.5925	22.127	GCST90032378
rs7769166	C	T	C	T	0.0648135	-0.0322829	0.125442	0.127566	mIm2vm	162049617	0.570464	0.0568993	PCOS	0.0137604	2.5e-06	FjminA	5959	0.00370921	22.178	22.127	GCST90032378
rs77788448	G	C	G	C	-0.139561	-0.196395	0.0227502	0.0237736	mIm2vm	108636883	0.111931	0.123552	PCOS	0.0298791	3e-06	FjminA	5959	0.00364781	21.8096	22.127	GCST90032378
rs9390123	T	C	T	C	-0.0465168	-0.0705065	0.37824	0.367557	mIm2vm	143622177	0.0728283	0.0393034	PCOS	0.0093568	6.6e-07	FjminA	5959	0.00413042	24.707	22.127	GCST90032378
rs9916371	A	G	A	G	0.0423273	0.00178031	0.450429	0.452356	mIm2vm	80541727	0.962619	0.0379862	PCOS	0.00910062	3.3e-06	FjminA	5959	0.00361703	21.6249	22.127	GCST90032378
rs9988740	T	A	T	A	-0.0753245	-0.110492	0.0758853	0.075247	mIm2vm	107784486	0.123078	0.0716559	PCOS	0.0169712	9.1e-06	FjminA	5959	0.00329489	19.6925	22.127	GCST90032378
rs10771003	G	T	G	T	-0.0395664	0.0646679	0.254078	0.245986	XJcZTO	23558008	0.142612	0.0441078	PCOS	0.00878057	6.6e-06	IQZaZW	5959	0.00339592	20.2984	23.0363	GCST90032411
rs113316450	G	C	G	C	0.126368	0.073237	0.0202283	0.0218519	XJcZTO	36607416	0.574472	0.130436	PCOS	0.0273888	4e-06	IQZaZW	5959	0.00355964	21.2805	23.0363	GCST90032411
rs113539682	T	C	T	C	0.0829312	0.0659227	0.0529898	0.0634589	XJcZTO	29908587	0.396339	0.0777228	PCOS	0.0173899	1.9e-06	IQZaZW	5959	0.00380202	22.7351	23.0363	GCST90032411
rs117592915	G	T	G	T	0.107435	-0.219465	0.0307925	0.0327508	XJcZTO	32050869	0.040333	0.107039	PCOS	0.0220175	1.1e-06	IQZaZW	5959	0.0039797	23.8018	23.0363	GCST90032411
rs143249781	A	G	A	G	0.149861	0.0352431	0.0147999	0.0115873	XJcZTO	106117825	0.841843	0.176625	PCOS	0.0314316	1.9e-06	IQZaZW	5959	0.00380029	22.7247	23.0363	GCST90032411
rs17544679	C	T	C	T	0.0880958	-0.0345711	0.0380526	0.0381057	XJcZTO	40912697	0.733782	0.10165	PCOS	0.0198293	8.9e-06	IQZaZW	5959	0.00330131	19.731	23.0363	GCST90032411
rs2039362	C	T	C	T	0.105268	0.00466589	0.0304663	0.0330489	XJcZTO	44241938	0.964981	0.106276	PCOS	0.0222644	2.3e-06	IQZaZW	5959	0.00373741	22.3473	23.0363	GCST90032411
rs2487066	A	C	A	C	0.0408048	0.0226097	0.345985	0.349248	XJcZTO	71361834	0.56893	0.039692	PCOS	0.00802446	3.7e-07	IQZaZW	5959	0.00432053	25.8491	23.0363	GCST90032411
rs34576723	A	G	A	G	0.0817828	-0.172611	0.0708405	0.0782884	XJcZTO	59019818	0.0154846	0.071302	PCOS	0.0149895	4.9e-08	IQZaZW	5959	0.00497064	29.758	23.0363	GCST90032411
rs35189986	C	T	C	T	0.0375059	0.00135522	0.348406	0.347127	XJcZTO	21221929	0.972868	0.0398465	PCOS	0.00800443	2.8e-06	IQZaZW	5959	0.00367086	21.9479	23.0363	GCST90032411
rs7264166	T	C	T	C	-0.0347923	0.021027	0.369005	0.384431	XJcZTO	62304773	0.591142	0.0391432	PCOS	0.00786091	9.6e-06	IQZaZW	5959	0.00327659	19.5828	23.0363	GCST90032411
rs75276881	G	A	G	A	0.116713	-0.284784	0.0267767	0.0247382	XJcZTO	79884493	0.0213398	0.123716	PCOS	0.0236254	7.8e-07	IQZaZW	5959	0.00407879	24.3969	23.0363	GCST90032411
rs77085425	C	A	C	A	0.139464	-0.0344019	0.0236274	0.0331155	XJcZTO	186885998	0.748912	0.107481	PCOS	0.025438	4.2e-08	IQZaZW	5959	0.0050188	30.0478	23.0363	GCST90032411
rs78889306	G	C	G	C	0.0513936	-0.0111808	0.146997	0.154835	XJcZTO	69891563	0.831983	0.0527003	PCOS	0.0109045	2.4e-06	IQZaZW	5959	0.00371379	22.2055	23.0363	GCST90032411
rs80052422	C	T	C	T	0.0590802	-0.0272068	0.100371	0.0984655	XJcZTO	150530854	0.671086	0.0640675	PCOS	0.0126715	3.1e-06	IQZaZW	5959	0.00363474	21.7311	23.0363	GCST90032411
rs959398	T	C	T	C	-0.108171	0.136086	0.0328516	0.0390029	XJcZTO	120955540	0.167359	0.0985602	PCOS	0.0215002	4.9e-07	IQZaZW	5959	0.00422983	25.3041	23.0363	GCST90032411
rs9605246	C	T	C	T	0.0517194	0.0649526	0.151116	0.140094	XJcZTO	17251087	0.235738	0.0547796	PCOS	0.0106369	1.2e-06	IQZaZW	5959	0.0039517	23.6337	23.0363	GCST90032411
rs9873359	A	T	A	T	0.036581	-0.0601809	0.32591	0.325935	XJcZTO	82569033	0.137703	0.0405423	PCOS	0.00816075	7.4e-06	IQZaZW	5959	0.00336059	20.0865	23.0363	GCST90032411
rs995877	G	T	G	T	-0.035382	0.0346053	0.394977	0.38682	XJcZTO	12983204	0.372463	0.0388008	PCOS	0.00786581	6.9e-06	IQZaZW	5959	0.00338402	20.227	23.0363	GCST90032411
rs10771003	G	T	G	T	-0.0454854	0.0646679	0.254078	0.245986	xnaRfl	23558008	0.142612	0.0441078	PCOS	0.0099678	5e-06	VC2T3w	5959	0.00348223	20.8161	22.0828	GCST90032412
rs113316450	G	C	G	C	0.147121	0.073237	0.0202283	0.0218519	xnaRfl	36607416	0.574472	0.130436	PCOS	0.0310931	2.2e-06	VC2T3w	5959	0.00374299	22.3808	22.0828	GCST90032412
rs113539682	T	C	T	C	0.0895674	0.0659227	0.0529898	0.0634589	xnaRfl	29908587	0.396339	0.0777228	PCOS	0.019741	5.7e-06	VC2T3w	5959	0.00344263	20.5786	22.0828	GCST90032412
rs116269571	C	A	C	A	-0.106053	0.157025	0.033793	0.0359877	xnaRfl	25867242	0.132027	0.104255	PCOS	0.0239838	9.8e-06	VC2T3w	5959	0.0032705	19.5463	22.0828	GCST90032412
rs11732512	T	C	T	C	0.0484203	-0.0804339	0.235644	0.247889	xnaRfl	8569049	0.0686404	0.0441754	PCOS	0.0104952	4e-06	VC2T3w	5959	0.00355919	21.2778	22.0828	GCST90032412
rs117592915	G	T	G	T	0.117272	-0.219465	0.0307925	0.0327508	xnaRfl	32050869	0.040333	0.107039	PCOS	0.0249954	2.7e-06	VC2T3w	5959	0.00368039	22.0051	22.0828	GCST90032412
rs117920287	C	A	C	A	0.15955	-0.117471	0.0147381	0.0170328	xnaRfl	110273807	0.417391	0.144855	PCOS	0.0357494	8.1e-06	VC2T3w	5959	0.00333145	19.9118	22.0828	GCST90032412
rs143249781	A	G	A	G	0.160682	0.0352431	0.0147999	0.0115873	xnaRfl	106117825	0.841843	0.176625	PCOS	0.0356827	6.7e-06	VC2T3w	5959	0.00339133	20.2709	22.0828	GCST90032412
rs1633731	C	T	C	T	-0.0478167	-0.0408225	0.209047	0.213838	xnaRfl	116396106	0.377355	0.0462431	PCOS	0.0106246	6.8e-06	VC2T3w	5959	0.00338756	20.2483	22.0828	GCST90032412
rs17544679	C	T	C	T	0.101419	-0.0345711	0.0380526	0.0381057	xnaRfl	40912697	0.733782	0.10165	PCOS	0.0225105	6.6e-06	VC2T3w	5959	0.00339483	20.2919	22.0828	GCST90032412
rs2039362	C	T	C	T	0.121726	0.00466589	0.0304663	0.0330489	xnaRfl	44241938	0.964981	0.106276	PCOS	0.0252745	1.5e-06	VC2T3w	5959	0.0038774	23.1876	22.0828	GCST90032412
rs2487066	A	C	A	C	0.0444943	0.0226097	0.345985	0.349248	xnaRfl	71361834	0.56893	0.039692	PCOS	0.00910963	1e-06	VC2T3w	5959	0.00398748	23.8485	22.0828	GCST90032412
rs28566539	T	C	T	C	0.0499458	-0.0806278	0.178535	0.175239	xnaRfl	33216136	0.104877	0.0497194	PCOS	0.0113005	9.9e-06	VC2T3w	5959	0.00326744	19.528	22.0828	GCST90032412
rs34576723	A	G	A	G	0.0892211	-0.172611	0.0708405	0.0782884	xnaRfl	59019818	0.0154846	0.071302	PCOS	0.0170169	1.6e-07	VC2T3w	5959	0.004592	27.4807	22.0828	GCST90032412
rs35189986	C	T	C	T	0.0430478	0.00135522	0.348406	0.347127	xnaRfl	21221929	0.972868	0.0398465	PCOS	0.00908727	2.2e-06	VC2T3w	5959	0.00375171	22.4331	22.0828	GCST90032412
rs6420358	A	G	A	G	0.0447975	0.0113142	0.240582	0.247484	xnaRfl	84715333	0.796025	0.0437697	PCOS	0.0101263	9.7e-06	VC2T3w	5959	0.00327347	19.5641	22.0828	GCST90032412
rs7264166	T	C	T	C	-0.0402681	0.021027	0.369005	0.384431	xnaRfl	62304773	0.591142	0.0391432	PCOS	0.00892412	6.4e-06	VC2T3w	5959	0.00340515	20.3538	22.0828	GCST90032412
rs73097482	T	C	T	C	0.105138	-0.0586566	0.0360573	0.0412056	xnaRfl	17949585	0.536807	0.0949675	PCOS	0.023523	7.8e-06	VC2T3w	5959	0.00334124	19.9705	22.0828	GCST90032412
rs75966114	G	A	G	A	0.133774	-0.272699	0.0267767	0.0247905	xnaRfl	79901304	0.0270085	0.123315	PCOS	0.0268198	6.1e-07	VC2T3w	5959	0.00415767	24.8706	22.0828	GCST90032412
rs77085425	C	A	C	A	0.165235	-0.0344019	0.0236274	0.0331155	xnaRfl	186885998	0.748912	0.107481	PCOS	0.0288817	1.1e-08	VC2T3w	5959	0.00546269	32.72	22.0828	GCST90032412
rs79994987	A	T	A	T	0.055673	-0.0348754	0.163441	0.172299	xnaRfl	69904744	0.489839	0.0505026	PCOS	0.0118561	2.7e-06	VC2T3w	5959	0.00368662	22.0424	22.0828	GCST90032412
rs959398	T	C	T	C	-0.116962	0.136086	0.0328516	0.0390029	xnaRfl	120955540	0.167359	0.0985602	PCOS	0.0244073	1.7e-06	VC2T3w	5959	0.0038389	22.9564	22.0828	GCST90032412
rs9605246	C	T	C	T	0.0605265	0.0649526	0.151116	0.140094	xnaRfl	17251087	0.235738	0.0547796	PCOS	0.0120756	5.4e-07	VC2T3w	5959	0.0041983	25.1147	22.0828	GCST90032412
rs9873359	A	T	A	T	0.0415607	-0.0601809	0.32591	0.325935	xnaRfl	82569033	0.137703	0.0405423	PCOS	0.00926554	7.3e-06	VC2T3w	5959	0.00336501	20.1131	22.0828	GCST90032412
rs995877	G	T	G	T	-0.0404954	0.0346053	0.394977	0.38682	xnaRfl	12983204	0.372463	0.0388008	PCOS	0.00892937	5.8e-06	VC2T3w	5959	0.00343954	20.56	22.0828	GCST90032412
rs10078793	T	C	T	C	-0.0334137	-0.0226946	0.150077	0.159202	0UBZFj	67432630	0.662514	0.0519988	PCOS	0.00653779	3.2e-07	dUtZUK	5959	0.0043643	26.1121	22.9465	GCST90032437
rs10088094	G	A	G	A	-0.0264586	-0.052584	0.223917	0.242328	0UBZFj	67756173	0.235527	0.0443282	PCOS	0.0056664	3e-06	dUtZUK	5959	0.00364552	21.7958	22.9465	GCST90032437
rs12257761	T	C	T	C	-0.0312472	-0.0465681	0.131782	0.117179	0UBZFj	113256649	0.428936	0.0588714	PCOS	0.00703778	9e-06	dUtZUK	5959	0.00329718	19.7063	22.9465	GCST90032437
rs145123648	T	C	T	C	-0.122296	-0.0454377	0.0105049	0.016398	0UBZFj	69785587	0.765866	0.152585	PCOS	0.0228856	9.1e-08	dUtZUK	5959	0.00476925	28.5466	22.9465	GCST90032437
rs147382884	G	A	G	A	-0.0966797	-0.139847	0.0120736	0.0133207	0UBZFj	18671844	0.424409	0.175073	PCOS	0.0212196	5.2e-06	dUtZUK	5959	0.00347146	20.7515	22.9465	GCST90032437
rs147795134	G	A	G	A	0.0661917	0.186535	0.028458	0.0288791	0UBZFj	162006482	0.10607	0.115422	PCOS	0.0140203	2.3e-06	dUtZUK	5959	0.00372647	22.2816	22.9465	GCST90032437
rs1977436	A	G	A	G	0.0382795	0.160374	0.109189	0.112987	0UBZFj	28794275	0.00472455	0.056765	PCOS	0.00762953	5.2e-07	dUtZUK	5959	0.00420662	25.1647	22.9465	GCST90032437
rs240051	C	A	C	A	-0.0230805	0.0384772	0.376536	0.388993	0UBZFj	21909763	0.322508	0.0388926	PCOS	0.0048635	2.1e-06	dUtZUK	5959	0.00376514	22.5137	22.9465	GCST90032437
rs36026517	C	G	C	G	0.0283169	-0.00330468	0.197397	0.193984	0UBZFj	74563860	0.944814	0.0477411	PCOS	0.00592067	1.7e-06	dUtZUK	5959	0.00382395	22.8667	22.9465	GCST90032437
rs4545956	A	C	A	C	0.0292647	0.0148431	0.183008	0.191626	0UBZFj	235657931	0.758929	0.0483667	PCOS	0.00606826	1.4e-06	dUtZUK	5959	0.00388772	23.2495	22.9465	GCST90032437
rs6009352	C	T	C	T	-0.0222807	-0.055423	0.457543	0.460194	0UBZFj	48909287	0.142993	0.0378383	PCOS	0.004679	1.9e-06	dUtZUK	5959	0.00379078	22.6676	22.9465	GCST90032437
rs62492110	A	G	A	G	-0.021401	-0.0243705	0.489998	0.476358	0UBZFj	152498058	0.520286	0.0379068	PCOS	0.00483888	9.7e-06	dUtZUK	5959	0.00327176	19.5539	22.9465	GCST90032437
rs6867117	G	T	G	T	-0.0325167	-0.00930534	0.204322	0.195214	0UBZFj	67814592	0.846132	0.0479519	PCOS	0.00588053	3.2e-08	dUtZUK	5959	0.00510486	30.5657	22.9465	GCST90032437
rs75066815	G	A	G	A	-0.042243	-0.0330304	0.0737887	0.0803379	0UBZFj	12274853	0.640717	0.0707747	PCOS	0.00913332	3.7e-06	dUtZUK	5959	0.00357703	21.3849	22.9465	GCST90032437
rs78489691	A	G	A	G	-0.0972023	-0.34901	0.0118887	0.0120916	0UBZFj	163854682	0.0520691	0.179665	PCOS	0.0217048	7.5e-06	dUtZUK	5959	0.00335435	20.0491	22.9465	GCST90032437
rs9838734	T	G	T	G	0.0284077	-0.00186682	0.167857	0.168687	0UBZFj	172285165	0.970875	0.0511313	PCOS	0.00636146	8e-06	dUtZUK	5959	0.00333529	19.9348	22.9465	GCST90032437
rs112542256	A	G	A	G	0.22119	0.143979	0.0158063	0.0191791	LSqGDA	40490019	0.306814	0.140889	PCOS	0.0483492	4.8e-06	tbWtKw	5959	0.00349991	20.9222	21.3796	GCST90032440
rs117308369	T	C	T	C	-0.142351	-0.0300637	0.0384745	0.042897	LSqGDA	99386404	0.747419	0.0933524	PCOS	0.0312248	5.1e-06	tbWtKw	5959	0.00347565	20.7767	21.3796	GCST90032440
rs117936265	A	G	A	G	0.144284	0.056717	0.0405264	0.0490849	LSqGDA	22205559	0.534002	0.0911984	PCOS	0.0311027	3.5e-06	tbWtKw	5959	0.00359833	21.5127	21.3796	GCST90032440
rs12583914	G	A	G	A	-0.0861019	0.032546	0.109684	0.11158	LSqGDA	103630797	0.586142	0.0597793	PCOS	0.0192926	8.1e-06	tbWtKw	5959	0.00333136	19.9112	21.3796	GCST90032440
rs149052577	G	A	G	A	-0.144325	-0.106948	0.0394445	0.0427131	LSqGDA	69181958	0.258755	0.0946993	PCOS	0.0313281	4.1e-06	tbWtKw	5959	0.00354893	21.2163	21.3796	GCST90032440
rs151053878	A	G	A	G	-0.139328	0.0162748	0.0454853	0.0502437	LSqGDA	80412126	0.852469	0.0875135	PCOS	0.0289773	1.5e-06	tbWtKw	5959	0.00386461	23.1108	21.3796	GCST90032440
rs16895128	A	G	A	G	0.0659044	0.0349053	0.209572	0.214768	LSqGDA	41956631	0.448207	0.0460245	PCOS	0.0147685	8.1e-06	tbWtKw	5959	0.00333069	19.9072	21.3796	GCST90032440
rs17458007	G	A	G	A	0.197216	0.0951846	0.0261226	0.0333738	LSqGDA	90000542	0.370351	0.106255	PCOS	0.0386152	3.3e-07	tbWtKw	5959	0.0043581	26.0749	21.3796	GCST90032440
rs2217419	T	C	T	C	-0.0640103	-0.0373119	0.315196	0.312064	LSqGDA	37766624	0.365838	0.0412608	PCOS	0.0135198	2.2e-06	tbWtKw	5959	0.00374762	22.4085	21.3796	GCST90032440
rs73140991	G	A	G	A	0.0807142	0.129709	0.13832	0.139422	LSqGDA	99260351	0.0187047	0.0551633	PCOS	0.0180246	7.5e-06	tbWtKw	5959	0.00335379	20.0458	21.3796	GCST90032440
rs77390484	C	T	C	T	-0.237148	-0.0823976	0.0134567	0.0144429	LSqGDA	114194735	0.605537	0.159545	PCOS	0.0530118	7.7e-06	tbWtKw	5959	0.00334707	20.0054	21.3796	GCST90032440
rs79784552	A	G	A	G	0.24702	0.167527	0.01238	0.0151793	LSqGDA	97823426	0.284177	0.156424	PCOS	0.0543317	5.5e-06	tbWtKw	5959	0.00345685	20.6639	21.3796	GCST90032440
rs113521156	T	C	T	C	-0.0388202	0.00932577	0.298804	0.291017	kQdZbs	83447358	0.823361	0.0417777	PCOS	0.00687849	1.7e-08	JHGZD2	5959	0.00531668	31.8408	21.8533	GCST90032477
rs117426751	A	G	A	G	0.136876	0.0515538	0.012111	0.0138463	kQdZbs	497185	0.749011	0.161134	PCOS	0.0290335	2.4e-06	JHGZD2	5959	0.00371591	22.2183	21.8533	GCST90032477
rs11749126	T	A	T	A	0.0431528	0.0770121	0.145393	0.156913	kQdZbs	129704363	0.14038	0.0522336	PCOS	0.00897908	1.5e-06	JHGZD2	5959	0.00386101	23.0892	21.8533	GCST90032477
rs11986796	A	C	A	C	0.0858468	0.0395127	0.0279085	0.0304532	kQdZbs	114038557	0.72265	0.111328	PCOS	0.0194114	9.8e-06	JHGZD2	5959	0.00327143	19.5519	21.8533	GCST90032477
rs1220695	A	G	A	G	0.030827	-0.0303627	0.342335	0.348495	kQdZbs	129544497	0.448199	0.0400342	PCOS	0.00679199	5.7e-06	JHGZD2	5959	0.00344506	20.5931	21.8533	GCST90032477
rs13121984	C	T	C	T	-0.0340058	0.00424818	0.275009	0.271744	kQdZbs	82747177	0.920887	0.0427744	PCOS	0.00714373	1.9e-06	JHGZD2	5959	0.00378821	22.6522	21.8533	GCST90032477
rs140448673	A	G	A	G	-0.111794	-0.297255	0.0185248	0.0235438	kQdZbs	4029058	0.0194523	0.127209	PCOS	0.0236215	2.2e-06	JHGZD2	5959	0.00374472	22.3911	21.8533	GCST90032477
rs150904674	G	A	G	A	-0.0577955	-0.0772761	0.0635536	0.0608281	kQdZbs	10274876	0.327341	0.0788946	PCOS	0.0130218	9.1e-06	JHGZD2	5959	0.00329488	19.6925	21.8533	GCST90032477
rs59680106	A	C	A	C	-0.132122	-0.308949	0.0120927	0.0117959	kQdZbs	121145229	0.0749083	0.173466	PCOS	0.029175	5.9e-06	JHGZD2	5959	0.00342976	20.5014	21.8533	GCST90032477
rs7097126	G	C	G	C	0.0297902	0.0513824	0.410875	0.4103	kQdZbs	8354885	0.181799	0.0384819	PCOS	0.00650996	4.7e-06	JHGZD2	5959	0.00350182	20.9336	21.8533	GCST90032477
rs72771466	T	C	T	C	0.0827462	0.242925	0.0311126	0.0369304	kQdZbs	23288553	0.00898463	0.0929808	PCOS	0.0184172	7e-06	JHGZD2	5959	0.00337603	20.1792	21.8533	GCST90032477
rs73165649	G	C	G	C	-0.053405	-0.12775	0.0797872	0.0823426	kQdZbs	19702753	0.0633884	0.0688137	PCOS	0.011861	6.7e-06	JHGZD2	5959	0.00339057	20.2663	21.8533	GCST90032477
rs76543333	T	C	T	C	-0.0634137	-0.108699	0.0528511	0.0537839	kQdZbs	27298945	0.193456	0.0835877	PCOS	0.0143176	9.5e-06	JHGZD2	5959	0.00328114	19.6101	21.8533	GCST90032477
rs77660248	C	T	C	T	-0.0737338	-0.099401	0.04594	0.0464194	kQdZbs	101711986	0.274634	0.0909887	PCOS	0.0150653	9.9e-07	JHGZD2	5959	0.0040037	23.9459	21.8533	GCST90032477
rs7789276	T	C	T	C	0.0620948	0.00337366	0.0593771	0.0594146	kQdZbs	36468076	0.966822	0.0811091	PCOS	0.0135599	4.7e-06	JHGZD2	5959	0.0035067	20.9629	21.8533	GCST90032477
rs9823869	T	G	T	G	0.0772482	-0.0422472	0.0366079	0.0353479	kQdZbs	21432439	0.680983	0.102761	PCOS	0.0167647	4.1e-06	JHGZD2	5959	0.00355032	21.2246	21.8533	GCST90032477
rs10039897	G	T	G	T	0.0135438	0.0731848	0.179933	0.187353	UVwhLo	24068245	0.13224	0.0486172	PCOS	0.0030286	7.8e-06	4tE4qE	5959	0.00334479	19.9918	21.9047	GCST90032495
rs10785793	A	G	A	G	-0.0128024	0.00192401	0.210216	0.214777	UVwhLo	106615879	0.966702	0.0460891	PCOS	0.00283591	6.3e-06	4tE4qE	5959	0.00340833	20.3729	21.9047	GCST90032495
rs112048970	T	C	T	C	0.017471	0.0119404	0.101041	0.0955176	UVwhLo	45295683	0.854151	0.0649559	PCOS	0.00386214	6.1e-06	4tE4qE	5959	0.00342229	20.4566	21.9047	GCST90032495
rs117372440	G	A	G	A	0.0355646	0.204408	0.0248987	0.0256077	UVwhLo	116330441	0.0896479	0.120434	PCOS	0.00749673	2.1e-06	4tE4qE	5959	0.00376254	22.4981	21.9047	GCST90032495
rs118034476	T	G	T	G	-0.0499205	-0.208183	0.011085	0.0128501	UVwhLo	59121110	0.221754	0.170379	PCOS	0.0109041	4.7e-06	4tE4qE	5959	0.00350493	20.9523	21.9047	GCST90032495
rs13125054	C	G	C	G	0.0537335	0.0824358	0.0101886	0.0116468	UVwhLo	15128983	0.6434	0.178066	PCOS	0.0115491	3.3e-06	4tE4qE	5959	0.00361948	21.6395	21.9047	GCST90032495
rs1489403	A	T	A	T	0.0114907	0.0466846	0.273958	0.278854	UVwhLo	78988863	0.269014	0.0422357	PCOS	0.00260071	9.9e-06	4tE4qE	5959	0.00326524	19.5148	21.9047	GCST90032495
rs17147761	A	C	A	C	-0.0309785	-0.0485108	0.0295352	0.0290384	UVwhLo	84894709	0.665714	0.112284	PCOS	0.00679426	5.1e-06	4tE4qE	5959	0.00347657	20.7822	21.9047	GCST90032495
rs2277424	T	C	T	C	-0.0245989	-0.0064316	0.0747528	0.0827926	UVwhLo	110870073	0.926354	0.0695808	PCOS	0.0044397	3e-08	4tE4qE	5959	0.0051253	30.6887	21.9047	GCST90032495
rs255099	G	A	G	A	-0.0104741	-0.0195797	0.439703	0.440828	UVwhLo	30688387	0.607295	0.0380974	PCOS	0.00235701	8.8e-06	4tE4qE	5959	0.00330294	19.7408	21.9047	GCST90032495
rs2611094	G	C	G	C	-0.0213887	-0.107343	0.0727179	0.074578	UVwhLo	34238796	0.145817	0.0738022	PCOS	0.00448333	1.8e-06	4tE4qE	5959	0.00380486	22.7521	21.9047	GCST90032495
rs372267692	T	C	T	C	-0.0235708	-0.0644642	0.050732	0.0505576	UVwhLo	79750121	0.456188	0.086513	PCOS	0.00523794	6.8e-06	4tE4qE	5959	0.00338673	20.2433	21.9047	GCST90032495
rs62208326	C	T	C	T	0.0256645	0.0694424	0.0423772	0.0517846	UVwhLo	37476993	0.417292	0.0856121	PCOS	0.00568511	6.4e-06	4tE4qE	5959	0.00340825	20.3724	21.9047	GCST90032495
rs74647059	A	G	A	G	0.0556233	0.238022	0.011213	0.0133492	UVwhLo	78270736	0.151052	0.165774	PCOS	0.0109877	4.1e-07	4tE4qE	5959	0.00428216	25.6185	21.9047	GCST90032495
rs7502253	C	G	C	G	0.0114678	-0.00740657	0.359761	0.353578	UVwhLo	38465080	0.852109	0.0397288	PCOS	0.00253795	6.2e-06	4tE4qE	5959	0.00341456	20.4102	21.9047	GCST90032495
rs78864588	C	T	C	T	-0.0208352	0.0995657	0.0831358	0.0880938	UVwhLo	97146867	0.135374	0.0666776	PCOS	0.00421368	7.6e-07	4tE4qE	5959	0.00408621	24.4414	21.9047	GCST90032495
rs10189473	C	T	C	T	0.194392	0.0272524	0.0650872	0.0676865	uPnyTq	70973041	0.720457	0.0761566	PCOS	0.0419162	3.5e-06	Mo9I1S	5959	0.00359629	21.5004	22.0322	GCST90032500
rs11621650	G	T	G	T	0.119924	0.0698803	0.209966	0.211372	uPnyTq	88256135	0.131167	0.0462932	PCOS	0.025132	1.8e-06	Mo9I1S	5959	0.00380652	22.7621	22.0322	GCST90032500
rs117278598	T	C	T	C	0.356307	0.010453	0.017344	0.0206475	uPnyTq	38827146	0.937052	0.132356	PCOS	0.0786402	5.9e-06	Mo9I1S	5959	0.00343315	20.5217	22.0322	GCST90032500
rs117961539	A	G	A	G	0.294018	0.233236	0.0267117	0.0313703	uPnyTq	143915298	0.0347864	0.110495	PCOS	0.0639863	4.3e-06	Mo9I1S	5959	0.00353073	21.1071	22.0322	GCST90032500
rs117992206	T	C	T	C	0.401198	0.0704052	0.013509	0.0119111	uPnyTq	72778351	0.687424	0.174984	PCOS	0.0882717	5.5e-06	Mo9I1S	5959	0.0034546	20.6504	22.0322	GCST90032500
rs12434819	A	C	A	C	0.10598	-0.0322282	0.260212	0.257731	uPnyTq	56338030	0.454866	0.0431246	PCOS	0.0231373	4.6e-06	Mo9I1S	5959	0.00350851	20.9738	22.0322	GCST90032500
rs12655990	G	A	G	A	0.13215	0.101417	0.142474	0.145275	uPnyTq	45229290	0.0605174	0.0540312	PCOS	0.0291882	6e-06	Mo9I1S	5959	0.00342811	20.4915	22.0322	GCST90032500
rs13025044	G	A	G	A	-0.0968259	-0.013535	0.433154	0.433972	uPnyTq	236007905	0.72296	0.0381798	PCOS	0.020673	2.8e-06	Mo9I1S	5959	0.00366781	21.9296	22.0322	GCST90032500
rs150846585	A	G	A	G	0.506259	0.270449	0.0122694	0.019122	uPnyTq	21259978	0.0525448	0.139504	PCOS	0.0926023	4.6e-08	Mo9I1S	5959	0.00499063	29.8783	22.0322	GCST90032500
rs151233070	G	A	G	A	0.468127	0.19188	0.0103223	0.0114635	uPnyTq	70163771	0.281368	0.17812	PCOS	0.100947	3.5e-06	Mo9I1S	5959	0.00359586	21.4978	22.0322	GCST90032500
rs1529255	T	C	T	C	0.327681	-0.0942996	0.0244047	0.026136	uPnyTq	104010487	0.434416	0.120641	PCOS	0.0665867	8.6e-07	Mo9I1S	5959	0.00404756	24.2093	22.0322	GCST90032500
rs35984956	T	C	T	C	0.439683	-0.198869	0.0120716	0.0128009	uPnyTq	11512445	0.259459	0.176354	PCOS	0.0944564	3.2e-06	Mo9I1S	5959	0.00362299	21.6606	22.0322	GCST90032500
rs376091529	C	T	C	T	0.310416	0.157146	0.0282638	0.0240367	uPnyTq	9810813	0.216466	0.127143	PCOS	0.0624567	6.7e-07	Mo9I1S	5959	0.0041282	24.6936	22.0322	GCST90032500
rs56023141	G	A	G	A	0.334019	-0.00357177	0.0207874	0.0292957	uPnyTq	19026381	0.974954	0.113768	PCOS	0.0725598	4.2e-06	Mo9I1S	5959	0.00354352	21.1838	22.0322	GCST90032500
rs77127982	A	G	A	G	0.38693	-0.0769749	0.0147458	0.0169532	uPnyTq	99530253	0.600659	0.147052	PCOS	0.0856035	6.2e-06	Mo9I1S	5959	0.00341682	20.4238	22.0322	GCST90032500
rs77512781	G	A	G	A	0.250698	0.0188265	0.0347967	0.0423818	uPnyTq	157808595	0.843628	0.0954425	PCOS	0.0563239	8.5e-06	Mo9I1S	5959	0.00331361	19.8048	22.0322	GCST90032500
rs7768410	A	G	A	G	0.102723	-0.00631203	0.306498	0.314182	uPnyTq	68577498	0.877268	0.0408721	PCOS	0.0222754	4e-06	Mo9I1S	5959	0.00355602	21.2588	22.0322	GCST90032500
rs114630546	C	T	C	T	0.360715	0.0334351	0.0264231	0.0247535	62jFSR	168749091	0.790515	0.125866	PCOS	0.0590882	1e-09	dAAgi8	5959	0.00621507	37.2547	22.2696	GCST90032518
rs12985234	G	A	G	A	0.100723	0.0318517	0.246886	0.254839	62jFSR	7961665	0.462815	0.0433817	PCOS	0.0217917	3.8e-06	dAAgi8	5959	0.0035723	21.3565	22.2696	GCST90032518
rs13085995	T	C	T	C	0.220652	0.145763	0.0400571	0.035889	62jFSR	58197351	0.153998	0.10225	PCOS	0.0479241	4.1e-06	dAAgi8	5959	0.0035448	21.1915	22.2696	GCST90032518
rs142992142	G	C	G	C	0.359688	0.0361637	0.0156461	0.0137375	62jFSR	85482983	0.825026	0.163573	PCOS	0.0756503	2e-06	dAAgi8	5959	0.00377931	22.5988	22.2696	GCST90032518
rs143227909	A	C	A	C	0.244647	0.167211	0.0314762	0.0312391	62jFSR	30143415	0.128113	0.109892	PCOS	0.0540146	5.9e-06	dAAgi8	5959	0.00343077	20.5075	22.2696	GCST90032518
rs149206219	T	C	T	C	0.312664	0.0783479	0.0185936	0.0185251	62jFSR	99560757	0.576139	0.140149	PCOS	0.0703012	8.7e-06	dAAgi8	5959	0.0033084	19.7735	22.2696	GCST90032518
rs56261483	G	A	G	A	0.0966627	0.0625393	0.375106	0.378259	62jFSR	73928066	0.109618	0.0390891	PCOS	0.0195816	8e-07	dAAgi8	5959	0.00407264	24.3599	22.2696	GCST90032518
rs7381103	G	C	G	C	0.212697	-0.0464279	0.0472288	0.0467124	62jFSR	177411311	0.602505	0.0891472	PCOS	0.0450359	2.3e-06	dAAgi8	5959	0.00372914	22.2977	22.2696	GCST90032518
rs77081565	C	T	C	T	0.323152	0.119906	0.0188406	0.0206999	62jFSR	119082831	0.369919	0.13373	PCOS	0.0699732	3.9e-06	dAAgi8	5959	0.00356636	21.3208	22.2696	GCST90032518
rs78186327	A	G	A	G	-0.0931539	-0.0173528	0.360029	0.354003	62jFSR	25977524	0.663387	0.0398693	PCOS	0.0205126	5.6e-06	dAAgi8	5959	0.00344895	20.6165	22.2696	GCST90032518
rs78326724	T	C	T	C	0.279285	0.0222378	0.0248173	0.0284595	62jFSR	103980868	0.847368	0.115534	PCOS	0.0609916	4.7e-06	dAAgi8	5959	0.00350636	20.9609	22.2696	GCST90032518
rs78883946	T	C	T	C	0.348352	0.0860218	0.0147884	0.0218104	62jFSR	122747049	0.519629	0.133591	PCOS	0.0786683	9.5e-06	dAAgi8	5959	0.00327972	19.6016	22.2696	GCST90032518
rs8001054	T	C	T	C	0.0878312	-0.00900344	0.471152	0.467727	62jFSR	23666192	0.812712	0.0380005	PCOS	0.0190241	3.9e-06	dAAgi8	5959	0.00356423	21.308	22.2696	GCST90032518
rs899856	G	C	G	C	0.0866469	0.00757112	0.42075	0.423258	62jFSR	129773493	0.843239	0.0382859	PCOS	0.0191065	5.8e-06	dAAgi8	5959	0.00343933	20.5588	22.2696	GCST90032518
rs9539600	T	C	T	C	0.140291	0.0950849	0.101429	0.112823	62jFSR	62907429	0.112535	0.0599187	PCOS	0.0311039	6.5e-06	dAAgi8	5959	0.00340233	20.3369	22.2696	GCST90032518
rs1034922	G	C	G	C	0.110126	-0.0507758	0.0557421	0.054262	2MvMCQ	51341451	0.544898	0.0838682	PCOS	0.0247911	8.9e-06	9iAYye	5959	0.00330049	19.7262	21.8223	GCST90032522
rs11045293	G	A	G	A	0.0512666	-0.0681624	0.464813	0.445337	2MvMCQ	20523933	0.0747033	0.0382445	PCOS	0.0115461	9e-06	9iAYye	5959	0.00329754	19.7085	21.8223	GCST90032522
rs117436500	C	T	C	T	0.245877	-0.126327	0.011169	0.0141751	2MvMCQ	35365841	0.4388	0.163167	PCOS	0.0545305	6.5e-06	9iAYye	5959	0.0034002	20.3241	21.8223	GCST90032522
rs12024076	C	T	C	T	0.149259	-0.128926	0.0482272	0.0489277	2MvMCQ	242403089	0.141605	0.0877147	PCOS	0.0264317	1.6e-08	9iAYye	5959	0.00532279	31.8776	21.8223	GCST90032522
rs13417226	G	A	G	A	-0.0649604	0.0120238	0.265938	0.266249	2MvMCQ	8192347	0.779247	0.0428961	PCOS	0.0129255	5e-07	9iAYye	5959	0.00422078	25.2497	21.8223	GCST90032522
rs141600265	T	C	T	C	0.247235	0.263608	0.0128378	0.0148058	2MvMCQ	219840018	0.101705	0.161066	PCOS	0.0510703	1.3e-06	9iAYye	5959	0.00391746	23.4281	21.8223	GCST90032522
rs150130624	C	T	C	T	-0.125968	0.0187482	0.0468056	0.0508969	2MvMCQ	195292725	0.83153	0.0881274	PCOS	0.0272148	3.7e-06	9iAYye	5959	0.00358243	21.4173	21.8223	GCST90032522
rs150791362	A	G	A	G	-0.205753	-0.114084	0.0151592	0.0162743	2MvMCQ	165701650	0.440603	0.147936	PCOS	0.0465623	9.9e-06	9iAYye	5959	0.0032661	19.5199	21.8223	GCST90032522
rs2029270	A	G	A	G	-0.131229	0.163823	0.0418066	0.040989	2MvMCQ	38417281	0.0858756	0.095381	PCOS	0.0283781	3.8e-06	9iAYye	5959	0.00357572	21.377	21.8223	GCST90032522
rs2831711	A	G	A	G	0.051929	-0.0167004	0.415224	0.414512	2MvMCQ	28344923	0.664191	0.0384683	PCOS	0.0115694	7.2e-06	9iAYye	5959	0.00336945	20.1397	21.8223	GCST90032522
rs73076276	A	G	A	G	0.0652101	-0.023092	0.23432	0.226389	2MvMCQ	208417561	0.610914	0.045388	PCOS	0.0138492	2.5e-06	9iAYye	5959	0.00370676	22.1633	21.8223	GCST90032522
rs73650459	A	G	A	G	0.0633955	0.00822914	0.2376	0.238022	2MvMCQ	76132870	0.85444	0.0448561	PCOS	0.0136505	3.4e-06	9iAYye	5959	0.00360643	21.5613	21.8223	GCST90032522
rs78558229	T	C	T	C	0.131639	-0.147915	0.0379952	0.0373985	2MvMCQ	5069568	0.143798	0.101187	PCOS	0.0296804	9.2e-06	9iAYye	5959	0.00329022	19.6645	21.8223	GCST90032522
rs8033667	A	C	A	C	-0.0674651	0.102896	0.186752	0.182984	2MvMCQ	86755014	0.0364016	0.0491759	PCOS	0.0148407	5.5e-06	9iAYye	5959	0.00345599	20.6587	21.8223	GCST90032522
rs988895	C	T	C	T	0.127856	0.0391891	0.0420034	0.0397211	2MvMCQ	74839200	0.687632	0.0974679	PCOS	0.0282211	5.9e-06	9iAYye	5959	0.00343263	20.5186	21.8223	GCST90032522
rs10109725	T	G	T	G	0.115616	-0.000893808	0.0167058	0.0143873	YUcsQM	3506516	0.995511	0.158856	PCOS	0.025051	3.9e-06	ytxdIt	5959	0.00356174	21.2932	22.1051	GCST90032526
rs10954973	A	G	A	G	0.0327853	-0.00946729	0.440801	0.445786	YUcsQM	35034552	0.80549	0.0384462	PCOS	0.00671949	1.1e-06	ytxdIt	5959	0.00397906	23.798	22.1051	GCST90032526
rs111470758	C	A	C	A	0.0921443	0.136915	0.0299898	0.0320371	YUcsQM	238985702	0.203782	0.107735	PCOS	0.0189201	1.1e-06	ytxdIt	5959	0.00396453	23.7107	22.1051	GCST90032526
rs112870470	A	G	A	G	0.131679	0.0131239	0.0197659	0.0264328	YUcsQM	74661913	0.911613	0.118229	PCOS	0.0230988	1.2e-08	ytxdIt	5959	0.00542399	32.4869	22.1051	GCST90032526
rs113935395	T	C	T	C	0.135181	-0.0579058	0.0114687	0.0166333	YUcsQM	21727840	0.702965	0.151856	PCOS	0.0299264	6.3e-06	ytxdIt	5959	0.00341244	20.3975	22.1051	GCST90032526
rs115925069	A	G	A	G	0.116606	-0.00855124	0.0153859	0.0132201	YUcsQM	52399876	0.958103	0.162775	PCOS	0.0259057	6.8e-06	ytxdIt	5959	0.00338847	20.2537	22.1051	GCST90032526
rs117406356	G	C	G	C	-0.0652802	0.0756679	0.0528014	0.0578052	YUcsQM	23067624	0.347355	0.0805208	PCOS	0.014382	5.7e-06	ytxdIt	5959	0.0034455	20.5958	22.1051	GCST90032526
rs117459480	A	G	A	G	0.130044	0.155605	0.0128918	0.0113719	YUcsQM	48148078	0.390343	0.181148	PCOS	0.0283438	4.5e-06	ytxdIt	5959	0.00352014	21.0435	22.1051	GCST90032526
rs117991350	G	T	G	T	0.155617	0.422854	0.0104989	0.0126362	YUcsQM	21098689	0.0131653	0.170556	PCOS	0.0313801	7.1e-07	ytxdIt	5959	0.00411001	24.5844	22.1051	GCST90032526
rs1253615	A	G	A	G	-0.0309675	0.00338567	0.396771	0.401242	YUcsQM	236456229	0.930264	0.038688	PCOS	0.00672813	4.2e-06	ytxdIt	5959	0.00354249	21.1776	22.1051	GCST90032526
rs139565380	A	C	A	C	0.105379	0.0667402	0.0213018	0.0184266	YUcsQM	41341913	0.63802	0.141859	PCOS	0.0224087	2.6e-06	ytxdIt	5959	0.00369737	22.107	22.1051	GCST90032526
rs1547216	A	G	A	G	0.0386751	0.0103561	0.163932	0.169036	YUcsQM	392785	0.83848	0.0508055	PCOS	0.00870695	8.9e-06	ytxdIt	5959	0.00330006	19.7235	22.1051	GCST90032526
rs184620806	C	T	C	T	0.103571	0.0341782	0.0227756	0.0521037	YUcsQM	85242244	0.685106	0.0842857	PCOS	0.0221828	3e-06	ytxdIt	5959	0.00364489	21.792	22.1051	GCST90032526
rs2277757	A	G	A	G	0.0345841	0.028297	0.227003	0.226542	YUcsQM	3046574	0.534006	0.0455007	PCOS	0.00770432	7.2e-06	ytxdIt	5959	0.00337012	20.1437	22.1051	GCST90032526
rs26049	T	C	T	C	0.0494649	0.164701	0.0932246	0.089753	YUcsQM	111694124	0.0127838	0.066152	PCOS	0.0110603	7.7e-06	ytxdIt	5959	0.00334527	19.9947	22.1051	GCST90032526
rs28479805	G	A	G	A	-0.0739258	-0.122259	0.0402967	0.0433709	YUcsQM	36297384	0.196624	0.0946843	PCOS	0.0163247	5.9e-06	ytxdIt	5959	0.00342954	20.5001	22.1051	GCST90032526
rs34160589	C	T	C	T	0.0759078	0.0611569	0.0424496	0.0420991	YUcsQM	80922257	0.517577	0.0945113	PCOS	0.01613	2.5e-06	ytxdIt	5959	0.00370271	22.139	22.1051	GCST90032526
rs4854565	G	A	G	A	-0.0474783	-0.161833	0.113755	0.116207	YUcsQM	132897456	0.00858638	0.061578	PCOS	0.0101084	2.6e-06	ytxdIt	5959	0.00368848	22.0536	22.1051	GCST90032526
rs5747024	C	T	C	T	-0.0329234	-0.0253512	0.356402	0.361452	YUcsQM	17215478	0.523217	0.039711	PCOS	0.00703408	2.9e-06	ytxdIt	5959	0.00366292	21.9002	22.1051	GCST90032526
rs62048729	C	A	C	A	0.0456886	0.00842078	0.119125	0.124739	YUcsQM	60376864	0.883702	0.0575667	PCOS	0.00988903	3.8e-06	ytxdIt	5959	0.00356929	21.3384	22.1051	GCST90032526
rs72720498	A	T	A	T	0.0498852	-0.0362648	0.0969948	0.103107	YUcsQM	30487618	0.564934	0.0630115	PCOS	0.0108442	4.2e-06	ytxdIt	5959	0.00353863	21.1545	22.1051	GCST90032526
rs73217598	A	G	A	G	0.143067	-0.116143	0.0105758	0.0114955	YUcsQM	14190551	0.51427	0.178078	PCOS	0.0315435	5.7e-06	ytxdIt	5959	0.00344024	20.5643	22.1051	GCST90032526
rs73849129	C	G	C	G	0.0833279	-0.0456768	0.0352802	0.0374239	YUcsQM	63436828	0.646861	0.0997031	PCOS	0.0173356	1.5e-06	ytxdIt	5959	0.00386233	23.0971	22.1051	GCST90032526
rs75669900	A	C	A	C	0.0718172	-0.00541709	0.0441326	0.0475778	YUcsQM	91291310	0.951725	0.0894796	PCOS	0.0156923	4.7e-06	ytxdIt	5959	0.00350257	20.9381	22.1051	GCST90032526
rs7582275	G	A	G	A	-0.0306648	-0.0053153	0.490576	0.486149	YUcsQM	240619130	0.889413	0.0382266	PCOS	0.0064421	1.9e-06	ytxdIt	5959	0.00378795	22.6506	22.1051	GCST90032526
rs76916719	G	A	G	A	0.14389	-0.0705884	0.010574	0.0102879	YUcsQM	79727598	0.704252	0.185961	PCOS	0.0312611	4.2e-06	ytxdIt	5959	0.00354273	21.1791	22.1051	GCST90032526
rs9365628	G	C	G	C	0.0310354	0.0157712	0.435133	0.454725	YUcsQM	157952590	0.679786	0.0382097	PCOS	0.00660413	2.6e-06	ytxdIt	5959	0.00369236	22.0769	22.1051	GCST90032526
rs9395223	G	T	G	T	0.0343387	0.0461788	0.420226	0.4166	YUcsQM	46991144	0.229767	0.0384516	PCOS	0.00654056	1.5e-07	ytxdIt	5959	0.00460426	27.5545	22.1051	GCST90032526
rs9511051	T	C	T	C	0.0710137	-0.121862	0.0443251	0.044491	YUcsQM	24102635	0.186751	0.0923019	PCOS	0.015568	5.1e-06	ytxdIt	5959	0.00347962	20.8005	22.1051	GCST90032526
rs10078793	T	C	T	C	-0.0280316	-0.0226946	0.150077	0.159202	dLeESW	67432630	0.662514	0.0519988	PCOS	0.00502358	2.4e-08	flpa3R	5959	0.00519795	31.126	21.6721	GCST90032537
rs11074733	A	C	A	C	-0.0178679	0.030721	0.405615	0.43019	dLeESW	25930680	0.423789	0.0384078	PCOS	0.00369294	1.3e-06	flpa3R	5959	0.00391315	23.4022	21.6721	GCST90032537
rs11162187	C	T	C	T	-0.0237528	0.0245216	0.130329	0.12876	dLeESW	76667078	0.66493	0.0566167	PCOS	0.00530253	7.5e-06	flpa3R	5959	0.00335606	20.0594	21.6721	GCST90032537
rs112876190	A	C	A	C	-0.0330393	0.0126429	0.0758674	0.0756193	dLeESW	25966718	0.861162	0.0722887	PCOS	0.00691293	1.8e-06	flpa3R	5959	0.00381859	22.8345	21.6721	GCST90032537
rs113019543	G	A	G	A	0.0729698	0.172954	0.0117568	0.0103347	dLeESW	83093052	0.354667	0.186861	PCOS	0.0164478	9.1e-06	flpa3R	5959	0.00329204	19.6755	21.6721	GCST90032537
rs113593293	G	C	G	C	0.0422842	0.139995	0.0389413	0.0384749	dLeESW	88323717	0.15552	0.0985672	PCOS	0.00939048	6.7e-06	flpa3R	5959	0.00339103	20.2691	21.6721	GCST90032537
rs117343599	C	G	C	G	-0.0690711	-0.166722	0.01567	0.0175547	dLeESW	38998228	0.250572	0.145107	PCOS	0.0145878	2.2e-06	flpa3R	5959	0.00374808	22.4113	21.6721	GCST90032537
rs117922985	T	C	T	C	0.0439595	-0.0699207	0.038416	0.0376359	dLeESW	25451512	0.488715	0.10099	PCOS	0.00934674	2.6e-06	flpa3R	5959	0.0036983	22.1126	21.6721	GCST90032537
rs139322901	A	C	A	C	0.0632899	0.202741	0.0158824	0.0165292	dLeESW	19076537	0.174154	0.149187	PCOS	0.0142425	8.8e-06	flpa3R	5959	0.00330283	19.7402	21.6721	GCST90032537
rs144184721	A	G	A	G	0.0769349	0.0998302	0.0117317	0.0175532	dLeESW	114452119	0.50625	0.150191	PCOS	0.0171036	6.9e-06	flpa3R	5959	0.00338397	20.2267	21.6721	GCST90032537
rs17119433	A	G	A	G	-0.0206257	-0.0485509	0.184786	0.175256	dLeESW	59412103	0.329929	0.0498338	PCOS	0.00462385	8.2e-06	flpa3R	5959	0.00332804	19.8913	21.6721	GCST90032537
rs184941182	T	C	T	C	-0.0738297	0.0975339	0.0146637	0.0139255	dLeESW	180190313	0.561936	0.168171	PCOS	0.0148781	7e-07	flpa3R	5959	0.00411531	24.6162	21.6721	GCST90032537
rs190385094	A	C	A	C	0.061391	0.0717319	0.0187152	0.0211194	dLeESW	20491790	0.591311	0.133594	PCOS	0.0133966	4.6e-06	flpa3R	5959	0.00351171	20.993	21.6721	GCST90032537
rs191345768	T	C	T	C	0.0796329	-0.063461	0.0105954	0.0126445	dLeESW	47114131	0.709843	0.170563	PCOS	0.0177145	6.9e-06	flpa3R	5959	0.00337974	20.2014	21.6721	GCST90032537
rs193225747	G	T	G	T	0.0712304	0.348177	0.0150363	0.0187109	dLeESW	87402109	0.00527983	0.12482	PCOS	0.0148008	1.5e-06	flpa3R	5959	0.00387171	23.1534	21.6721	GCST90032537
rs4719718	T	C	T	C	0.064083	0.299889	0.0162076	0.0154946	dLeESW	22898377	0.0520691	0.154378	PCOS	0.0143373	7.8e-06	flpa3R	5959	0.00334136	19.9712	21.6721	GCST90032537
rs55689110	C	A	C	A	-0.0509967	-0.188753	0.0274603	0.0305761	dLeESW	90909956	0.0885952	0.110845	PCOS	0.0111813	5.1e-06	flpa3R	5959	0.00347867	20.7948	21.6721	GCST90032537
rs55888898	G	A	G	A	-0.0200203	0.0164751	0.213497	0.216188	dLeESW	193764868	0.720344	0.04602	PCOS	0.00441249	5.7e-06	flpa3R	5959	0.00344273	20.5792	21.6721	GCST90032537
rs6103661	T	C	T	C	-0.0168404	0.00973305	0.420259	0.421363	dLeESW	44163785	0.799831	0.0383847	PCOS	0.00364099	3.7e-06	flpa3R	5959	0.00357714	21.3855	21.6721	GCST90032537
rs61751543	T	C	T	C	-0.0618993	-0.118308	0.0205744	0.019693	dLeESW	136506781	0.386413	0.136593	PCOS	0.0126232	9.4e-07	flpa3R	5959	0.00401893	24.0374	21.6721	GCST90032537
rs73076994	A	G	A	G	0.0650477	0.00223792	0.0156197	0.0135709	dLeESW	1547135	0.989226	0.165723	PCOS	0.0146314	8.8e-06	flpa3R	5959	0.00330583	19.7582	21.6721	GCST90032537
rs75648078	A	T	A	T	0.0753181	0.238076	0.0123426	0.0133346	dLeESW	21705518	0.139548	0.161137	PCOS	0.0163612	4.2e-06	flpa3R	5959	0.00354367	21.1847	21.6721	GCST90032537
rs75848805	G	A	G	A	-0.047014	-0.000568123	0.0290013	0.0295695	dLeESW	116178697	0.995921	0.111141	PCOS	0.0105745	8.7e-06	flpa3R	5959	0.00330615	19.7601	21.6721	GCST90032537
rs76831012	A	G	A	G	0.0765672	-0.249282	0.0118283	0.0149853	dLeESW	18399459	0.11135	0.156569	PCOS	0.0168646	5.6e-06	flpa3R	5959	0.00344715	20.6057	21.6721	GCST90032537
rs79408227	G	C	G	C	0.0717965	-0.231518	0.0150496	0.0171115	dLeESW	60938767	0.111574	0.145503	PCOS	0.0146938	1e-06	flpa3R	5959	0.00399051	23.8667	21.6721	GCST90032537
rs80634	A	G	A	G	0.0249781	0.177194	0.127993	0.14173	dLeESW	43897188	0.000708647	0.0523281	PCOS	0.00547332	5e-06	flpa3R	5959	0.0034828	20.8195	21.6721	GCST90032537
rs10502619	T	C	T	C	0.10064	-0.0533554	0.132684	0.129437	6uAnDC	33846149	0.345981	0.0566157	PCOS	0.0218751	4.2e-06	lmHZO9	5959	0.00353939	21.159	21.5701	GCST90032549
rs114405954	G	C	G	C	0.229543	-0.226807	0.0215416	0.0219742	6uAnDC	65012733	0.0806009	0.129811	PCOS	0.0512036	7.4e-06	lmHZO9	5959	0.00336118	20.0901	21.5701	GCST90032549
rs114786666	T	C	T	C	0.172089	-0.186927	0.0394602	0.0429416	6uAnDC	108860323	0.0589196	0.0989666	PCOS	0.038347	7.2e-06	lmHZO9	5959	0.00336825	20.1325	21.5701	GCST90032549
rs11625252	T	C	T	C	0.316972	0.0301007	0.012154	0.0167132	6uAnDC	104982769	0.837104	0.146405	PCOS	0.06669	2e-06	lmHZO9	5959	0.00377662	22.5826	21.5701	GCST90032549
rs116656424	A	G	A	G	0.209102	-0.0131368	0.0287502	0.0281628	6uAnDC	220558494	0.909019	0.114956	PCOS	0.0447601	3e-06	lmHZO9	5959	0.00364899	21.8167	21.5701	GCST90032549
rs118006750	C	T	C	T	0.177844	-0.0214809	0.039224	0.0419461	6uAnDC	62786279	0.8232	0.096141	PCOS	0.038012	2.9e-06	lmHZO9	5959	0.00365992	21.8822	21.5701	GCST90032549
rs140643993	T	C	T	C	0.141325	0.00272285	0.0579065	0.0585582	6uAnDC	50916600	0.973408	0.0816814	PCOS	0.031841	9.1e-06	lmHZO9	5959	0.00329502	19.6933	21.5701	GCST90032549
rs142243142	G	A	G	A	0.329624	-0.0730496	0.0118827	0.0120787	6uAnDC	108057193	0.677462	0.17563	PCOS	0.068919	1.7e-06	lmHZO9	5959	0.00382404	22.8672	21.5701	GCST90032549
rs16963025	G	T	G	T	0.318993	0.0404988	0.0115339	0.0146435	6uAnDC	84209071	0.800386	0.160171	PCOS	0.069846	4.9e-06	lmHZO9	5959	0.0034881	20.8513	21.5701	GCST90032549
rs17459017	A	G	A	G	0.139774	-0.052712	0.0654895	0.0737819	6uAnDC	29366441	0.470265	0.0730035	PCOS	0.0301501	3.6e-06	lmHZO9	5959	0.00359367	21.4847	21.5701	GCST90032549
rs2714054	T	C	T	C	-0.0659013	0.0130897	0.489897	0.479166	6uAnDC	123436927	0.729555	0.0378625	PCOS	0.0147686	8.1e-06	lmHZO9	5959	0.00333033	19.9051	21.5701	GCST90032549
rs335232	A	G	A	G	0.0752102	-0.0420438	0.288332	0.300353	6uAnDC	18778616	0.310825	0.0414841	PCOS	0.0164596	4.9e-06	lmHZO9	5959	0.00349158	20.8722	21.5701	GCST90032549
rs34192137	C	T	C	T	0.111689	-0.03987	0.119952	0.120193	6uAnDC	159082245	0.495248	0.0584616	PCOS	0.0229748	1.2e-06	lmHZO9	5959	0.00395025	23.625	21.5701	GCST90032549
rs3749743	T	C	T	C	0.193133	-0.167912	0.0294809	0.0294921	6uAnDC	112419354	0.13058	0.111066	PCOS	0.0435486	9.2e-06	lmHZO9	5959	0.00328973	19.6616	21.5701	GCST90032549
rs67491161	A	G	A	G	0.0786554	0.0334196	0.225378	0.235105	6uAnDC	162564659	0.45617	0.0448484	PCOS	0.0176946	8.8e-06	lmHZO9	5959	0.00330495	19.7529	21.5701	GCST90032549
rs71323325	A	G	A	G	0.162051	0.0896984	0.0480753	0.051502	6uAnDC	32447894	0.298856	0.0863406	PCOS	0.0347473	3.1e-06	lmHZO9	5959	0.00363669	21.7428	21.5701	GCST90032549
rs7296274	G	A	G	A	0.104766	0.0303922	0.115294	0.124527	6uAnDC	43070984	0.599407	0.0578621	PCOS	0.0234043	7.6e-06	lmHZO9	5959	0.00335134	20.031	21.5701	GCST90032549
rs74606380	C	T	C	T	0.209778	0.0955296	0.0286603	0.029146	6uAnDC	55757388	0.395298	0.112381	PCOS	0.0442961	2.2e-06	lmHZO9	5959	0.00374959	22.4204	21.5701	GCST90032549
rs75643255	C	A	C	A	0.0844392	-0.0307937	0.268151	0.264319	6uAnDC	6081440	0.476468	0.0432499	PCOS	0.0169854	6.7e-07	lmHZO9	5959	0.00413015	24.7053	21.5701	GCST90032549
rs75967851	T	G	T	G	-0.154468	0.191494	0.0732715	0.0682444	6uAnDC	104647730	0.0102795	0.0746193	PCOS	0.0283676	5.2e-08	lmHZO9	5959	0.00495111	29.6405	21.5701	GCST90032549
rs77803271	C	T	C	T	0.180541	-0.0101886	0.0342915	0.0367494	6uAnDC	72548556	0.919834	0.101236	PCOS	0.0403661	7.7e-06	lmHZO9	5959	0.00334572	19.9973	21.5701	GCST90032549
rs78647003	A	G	A	G	0.195958	-0.112594	0.0290383	0.0321568	6uAnDC	71690317	0.294739	0.10746	PCOS	0.0442222	9.4e-06	lmHZO9	5959	0.0032843	19.6291	21.5701	GCST90032549
rs1034977	C	A	C	A	0.0322027	0.12655	0.109123	0.110524	zN5xqz	7582492	0.0359286	0.0603269	PCOS	0.00713229	6.3e-06	E6mqhI	5959	0.00340934	20.3789	22.3775	GCST90032567
rs116235218	T	C	T	C	-0.0770483	-0.274649	0.0165535	0.0220134	zN5xqz	143142647	0.0426177	0.135466	PCOS	0.0174229	9.8e-06	E6mqhI	5959	0.00327106	19.5497	22.3775	GCST90032567
rs12549534	T	C	T	C	0.0248944	0.108509	0.362247	0.378008	zN5xqz	3269566	0.00491779	0.0385826	PCOS	0.00462668	7.4e-08	E6mqhI	5959	0.00483488	28.9413	22.3775	GCST90032567
rs141845578	T	C	T	C	0.0585472	-0.087944	0.0321672	0.0377224	zN5xqz	15198047	0.381509	0.100494	PCOS	0.0127156	4.1e-06	E6mqhI	5959	0.00354505	21.193	22.3775	GCST90032567
rs1544357	T	G	T	G	-0.0256667	-0.00847087	0.406329	0.393896	zN5xqz	19198288	0.82688	0.0387319	PCOS	0.00455174	1.7e-08	E6mqhI	5959	0.00530763	31.7863	22.3775	GCST90032567
rs210119	A	G	A	G	-0.022028	-0.0989148	0.339246	0.344618	zN5xqz	33606457	0.0129345	0.0397956	PCOS	0.0046942	2.7e-06	E6mqhI	5959	0.00368173	22.0131	22.3775	GCST90032567
rs2427128	A	G	A	G	-0.0200055	-0.0020216	0.475655	0.48901	zN5xqz	61486619	0.957459	0.0378985	PCOS	0.00446621	7.5e-06	E6mqhI	5959	0.00335573	20.0574	22.3775	GCST90032567
rs2885557	T	C	T	C	-0.0204284	0.0441971	0.404194	0.394668	zN5xqz	78463756	0.253741	0.0387249	PCOS	0.00460341	9.1e-06	E6mqhI	5959	0.00329385	19.6863	22.3775	GCST90032567
rs36145604	G	A	G	A	-0.0240793	-0.0367071	0.241971	0.256712	zN5xqz	67757425	0.398362	0.0434635	PCOS	0.00523262	4.2e-06	E6mqhI	5959	0.00354108	21.1692	22.3775	GCST90032567
rs4722116	G	A	G	A	0.0218824	0.0489666	0.458891	0.452619	zN5xqz	22244306	0.199453	0.0381624	PCOS	0.00445055	8.8e-07	E6mqhI	5959	0.00404046	24.1667	22.3775	GCST90032567
rs61829717	G	T	G	T	0.03314	0.010934	0.108879	0.104758	zN5xqz	198642319	0.859901	0.061949	PCOS	0.00720607	4.2e-06	E6mqhI	5959	0.00353668	21.1428	22.3775	GCST90032567
rs7159947	C	T	C	T	-0.0216493	-0.0138951	0.371786	0.354411	zN5xqz	20341332	0.725643	0.0395955	PCOS	0.00459979	2.5e-06	E6mqhI	5959	0.00370362	22.1445	22.3775	GCST90032567
rs7869156	A	G	A	G	-0.0199329	-0.0663913	0.494784	0.49565	zN5xqz	8424510	0.0786176	0.0377489	PCOS	0.0044547	7.7e-06	E6mqhI	5959	0.00334868	20.0151	22.3775	GCST90032567
rs80351427	A	C	A	C	-0.0366487	-0.0796211	0.0897004	0.0878675	zN5xqz	56286466	0.235983	0.0671858	PCOS	0.00774364	2.2e-06	E6mqhI	5959	0.00374476	22.3914	22.3775	GCST90032567
rs9607122	A	T	A	T	0.0246899	0.0127472	0.230188	0.237707	zN5xqz	34187644	0.775474	0.0446922	PCOS	0.00538349	4.5e-06	E6mqhI	5959	0.00351728	21.0264	22.3775	GCST90032567
rs10199282	A	G	A	G	0.0775252	-0.0190006	0.0951714	0.106885	Jcr4fJ	8536243	0.759329	0.0620198	PCOS	0.0166427	3.2e-06	AJjJ98	5959	0.00362816	21.6916	21.9821	GCST90032612
rs113154705	C	T	C	T	-0.184131	0.0526983	0.0133524	0.0187586	Jcr4fJ	80653266	0.702225	0.137839	PCOS	0.0415441	9.3e-06	AJjJ98	5959	0.00328573	19.6376	21.9821	GCST90032612
rs115100730	T	C	T	C	-0.173345	0.0152103	0.0168245	0.0190196	Jcr4fJ	89054399	0.912096	0.137781	PCOS	0.0374654	3.7e-06	AJjJ98	5959	0.00357957	21.4001	21.9821	GCST90032612
rs11665694	T	C	T	C	-0.0605272	-0.059052	0.218521	0.231722	Jcr4fJ	53540815	0.187942	0.0448487	PCOS	0.0118304	3.1e-07	AJjJ98	5959	0.00437346	26.1672	21.9821	GCST90032612
rs117240919	G	T	G	T	0.22013	0.10833	0.0117766	0.0126658	Jcr4fJ	62525905	0.514502	0.166191	PCOS	0.0442528	6.5e-07	AJjJ98	5959	0.00413527	24.7361	21.9821	GCST90032612
rs12529256	G	A	G	A	-0.0544303	0.0317413	0.194007	0.19185	Jcr4fJ	124810557	0.511021	0.0482942	PCOS	0.0120495	6.3e-06	AJjJ98	5959	0.0034126	20.3985	21.9821	GCST90032612
rs12691864	G	A	G	A	-0.16999	-0.0544024	0.0172877	0.014912	Jcr4fJ	134366008	0.724705	0.154474	PCOS	0.036799	3.8e-06	AJjJ98	5959	0.0035682	21.3319	21.9821	GCST90032612
rs12995607	A	G	A	G	0.0816833	0.0936479	0.122552	0.125423	Jcr4fJ	210852971	0.101171	0.0571302	PCOS	0.0146684	2.6e-08	AJjJ98	5959	0.00517694	30.9995	21.9821	GCST90032612
rs139036981	G	C	G	C	-0.0836655	-0.0420559	0.0756266	0.0813689	Jcr4fJ	8406166	0.553891	0.0710475	PCOS	0.0181956	4.3e-06	AJjJ98	5959	0.00353548	21.1356	21.9821	GCST90032612
rs1408766	C	T	C	T	-0.0668976	0.0113094	0.124827	0.133385	Jcr4fJ	101751039	0.839735	0.0559226	PCOS	0.0147766	6e-06	AJjJ98	5959	0.00342774	20.4893	21.9821	GCST90032612
rs149295449	G	A	G	A	-0.177829	-0.0524508	0.0168011	0.0194604	Jcr4fJ	92145702	0.700002	0.136123	PCOS	0.037269	1.8e-06	AJjJ98	5959	0.0038061	22.7596	21.9821	GCST90032612
rs151087484	A	G	A	G	0.108915	0.156882	0.0429615	0.0481111	Jcr4fJ	53739749	0.0808984	0.0898779	PCOS	0.023641	4.1e-06	AJjJ98	5959	0.00354916	21.2177	21.9821	GCST90032612
rs2242162	C	G	C	G	-0.0493209	0.0257318	0.266092	0.275752	Jcr4fJ	42658558	0.54317	0.0423202	PCOS	0.0109843	7.1e-06	AJjJ98	5959	0.00337192	20.1545	21.9821	GCST90032612
rs2274606	A	G	A	G	0.0667343	0.00370544	0.134903	0.139229	Jcr4fJ	87647510	0.945848	0.0545546	PCOS	0.0140949	2.2e-06	AJjJ98	5959	0.00374775	22.4093	21.9821	GCST90032612
rs2672871	C	G	C	G	0.0693607	0.0210667	0.111805	0.117555	Jcr4fJ	80832513	0.721687	0.0591421	PCOS	0.0152865	5.7e-06	AJjJ98	5959	0.00344302	20.5809	21.9821	GCST90032612
rs28579861	C	T	C	T	0.0499072	0.0157894	0.266897	0.273507	Jcr4fJ	242036947	0.710472	0.0425337	PCOS	0.010863	4.3e-06	AJjJ98	5959	0.00352954	21.0999	21.9821	GCST90032612
rs33847	T	C	T	C	0.0663693	0.0331909	0.139888	0.141217	Jcr4fJ	33529495	0.545312	0.0548792	PCOS	0.0137609	1.4e-06	AJjJ98	5959	0.00388844	23.2539	21.9821	GCST90032612
rs34528140	C	G	C	G	0.0612104	0.0116587	0.151309	0.156833	Jcr4fJ	15028425	0.822448	0.0519557	PCOS	0.0134234	5.1e-06	AJjJ98	5959	0.00347728	20.7864	21.9821	GCST90032612
rs35082875	A	G	A	G	-0.161032	-0.0404857	0.0177909	0.0202385	Jcr4fJ	5441382	0.766419	0.136286	PCOS	0.0363665	9.5e-06	AJjJ98	5959	0.0032796	19.6009	21.9821	GCST90032612
rs4683987	C	T	C	T	-0.0440763	-0.00917538	0.491486	0.498749	Jcr4fJ	77251156	0.809621	0.0380856	PCOS	0.00959785	4.4e-06	AJjJ98	5959	0.00352659	21.0822	21.9821	GCST90032612
rs60004046	G	C	G	C	-0.0589829	-0.038905	0.156313	0.151701	Jcr4fJ	15831151	0.459735	0.0526253	PCOS	0.0129407	5.2e-06	AJjJ98	5959	0.00347418	20.7678	21.9821	GCST90032612
rs6009905	C	T	C	T	0.158197	-0.0810925	0.0198859	0.0178624	Jcr4fJ	49848251	0.570705	0.143017	PCOS	0.0345627	4.7e-06	AJjJ98	5959	0.00350335	20.9428	21.9821	GCST90032612
rs6108699	A	G	A	G	0.0542291	0.0295883	0.276804	0.277252	Jcr4fJ	10782366	0.482464	0.0421279	PCOS	0.0106373	3.4e-07	AJjJ98	5959	0.00434249	25.981	21.9821	GCST90032612
rs6718678	C	T	C	T	-0.0447249	-0.04759	0.362347	0.37047	Jcr4fJ	86783026	0.226953	0.0393877	PCOS	0.0100729	9e-06	AJjJ98	5959	0.00329748	19.7081	21.9821	GCST90032612
rs72809935	C	A	C	A	0.123355	0.129605	0.0327855	0.0338703	Jcr4fJ	73212144	0.215219	0.104576	PCOS	0.0268916	4.5e-06	AJjJ98	5959	0.00351865	21.0346	21.9821	GCST90032612
rs7775535	C	T	C	T	0.0434404	-0.0347103	0.499076	0.503116	Jcr4fJ	137521262	0.359238	0.0378595	PCOS	0.00953526	5.2e-06	AJjJ98	5959	0.00347088	20.748	21.9821	GCST90032612
rs79905711	G	A	G	A	0.0957642	0.113424	0.0583277	0.0546422	Jcr4fJ	74817876	0.175198	0.0836651	PCOS	0.0204961	3e-06	AJjJ98	5959	0.00365008	21.8232	21.9821	GCST90032612
rs903955	T	C	T	C	0.086259	-0.0239741	0.0698405	0.067998	Jcr4fJ	141694131	0.750832	0.0754988	PCOS	0.0188606	4.8e-06	AJjJ98	5959	0.00349786	20.9099	21.9821	GCST90032612
rs9354568	G	A	G	A	0.0841454	0.0748627	0.0882103	0.0877727	Jcr4fJ	67196753	0.275408	0.0686378	PCOS	0.0169509	6.9e-07	AJjJ98	5959	0.00411822	24.6337	21.9821	GCST90032612
rs1125496	C	G	C	G	0.0289391	0.00495522	0.16563	0.173984	OYQwre	52242828	0.921102	0.0500297	PCOS	0.00636092	5.4e-06	JonVsp	5959	0.00346139	20.6911	21.1378	GCST90032634
rs113113705	A	G	A	G	0.0582728	0.15789	0.0373698	0.0362666	OYQwre	10770635	0.114494	0.100037	PCOS	0.0123638	2.4e-06	JonVsp	5959	0.00371397	22.2066	21.1378	GCST90032634
rs11606640	A	G	A	G	0.0337428	0.0460915	0.114538	0.124151	OYQwre	128465354	0.420661	0.057237	PCOS	0.00745997	6.1e-06	JonVsp	5959	0.00342158	20.4523	21.1378	GCST90032634
rs117234024	A	G	A	G	0.0776637	0.254735	0.0197659	0.0206042	OYQwre	97433390	0.0537774	0.132081	PCOS	0.0172243	6.5e-06	JonVsp	5959	0.00340017	20.3239	21.1378	GCST90032634
rs11787708	C	A	C	A	-0.0558218	0.0908355	0.0432182	0.0481137	OYQwre	91875813	0.308373	0.0891732	PCOS	0.0115999	1.5e-06	JonVsp	5959	0.00387116	23.1501	21.1378	GCST90032634
rs12407349	T	G	T	G	-0.0316816	-0.17219	0.127357	0.137136	OYQwre	238567845	0.0025844	0.0571438	PCOS	0.00711713	8.5e-06	JonVsp	5959	0.00331428	19.8088	21.1378	GCST90032634
rs143119499	C	A	C	A	0.0840327	0.201547	0.0163053	0.0167763	OYQwre	134062445	0.175305	0.148704	PCOS	0.0185225	5.7e-06	JonVsp	5959	0.00344212	20.5756	21.1378	GCST90032634
rs149883192	A	G	A	G	-0.0627818	-0.00388001	0.0316209	0.0322564	OYQwre	133857936	0.971278	0.107762	PCOS	0.0136327	4.1e-06	JonVsp	5959	0.0035464	21.2011	21.1378	GCST90032634
rs151163995	A	G	A	G	0.0581724	-0.0417614	0.0377931	0.0367281	OYQwre	63589305	0.681959	0.101909	PCOS	0.0123674	2.6e-06	JonVsp	5959	0.00369908	22.1173	21.1378	GCST90032634
rs2541886	T	G	T	G	-0.0218313	0.0264955	0.426345	0.429901	OYQwre	109099759	0.489687	0.0383544	PCOS	0.00479797	5.4e-06	JonVsp	5959	0.0034623	20.6966	21.1378	GCST90032634
rs35657069	A	G	A	G	-0.0716781	-0.0317742	0.0211685	0.0242853	OYQwre	109170587	0.796545	0.123241	PCOS	0.0162016	9.7e-06	JonVsp	5959	0.00327386	19.5664	21.1378	GCST90032634
rs41527847	T	C	T	C	0.0413671	0.0189175	0.0729559	0.0805396	OYQwre	34175372	0.78807	0.0703734	PCOS	0.00909586	5.4e-06	JonVsp	5959	0.00345895	20.6765	21.1378	GCST90032634
rs4859369	G	A	G	A	-0.0639497	0.0139313	0.0295008	0.0336515	OYQwre	35750248	0.893432	0.103994	PCOS	0.0138506	3.9e-06	JonVsp	5959	0.00356464	21.3105	21.1378	GCST90032634
rs55745414	T	C	T	C	0.0396682	-0.0125775	0.0780484	0.0829575	OYQwre	81487817	0.854956	0.068805	PCOS	0.00894794	9.3e-06	JonVsp	5959	0.00328727	19.6469	21.1378	GCST90032634
rs61852247	T	C	T	C	-0.0560829	-0.0165454	0.0362221	0.0347634	OYQwre	72041233	0.873116	0.103602	PCOS	0.0125246	7.5e-06	JonVsp	5959	0.00335352	20.0441	21.1378	GCST90032634
rs6475733	T	C	T	C	0.024307	0.0617521	0.304037	0.304241	OYQwre	23344723	0.133226	0.041127	PCOS	0.00515028	2.4e-06	JonVsp	5959	0.00372398	22.2667	21.1378	GCST90032634
rs71494584	G	A	G	A	-0.039211	-0.0897999	0.0884085	0.0988098	OYQwre	106170344	0.155339	0.0631983	PCOS	0.00835362	2.7e-06	JonVsp	5959	0.00368375	22.0252	21.1378	GCST90032634
rs74429321	A	G	A	G	-0.0830116	-0.140044	0.0161755	0.0202097	OYQwre	176397562	0.308377	0.137482	PCOS	0.0187621	9.7e-06	JonVsp	5959	0.00327429	19.569	21.1378	GCST90032634
rs74762860	C	G	C	G	-0.0357332	0.0429132	0.127381	0.137196	OYQwre	56566279	0.439982	0.055571	PCOS	0.00710442	4.9e-07	JonVsp	5959	0.0042274	25.2895	21.1378	GCST90032634

## Sheet: Sheet2
method	nsnp	b	se	pval	lo_ci	up_ci	or	or_lci95	or_uci95	id.outcome	outcome	exposure
MR Egger	12	0.0077682	0.00909243	0.412905	-0.010053	0.0255894	1.0078	0.989997	1.02592	GCST90032174	gut microbiota	PCOS
Weighted median	12	-0.000354631	0.00499547	0.943405	-0.0101458	0.0094365	0.999645	0.989906	1.00948	GCST90032174	gut microbiota	PCOS
Inverse variance weighted	12	7.51575e-05	0.00373721	0.983955	-0.00724977	0.00740009	1.00008	0.992776	1.00743	GCST90032174	gut microbiota	PCOS
Simple mode	12	-0.0032245	0.00858768	0.714443	-0.0200563	0.0136073	0.996781	0.980143	1.0137	GCST90032174	gut microbiota	PCOS
Weighted mode	12	-0.00362759	0.00844443	0.675792	-0.0201787	0.0129235	0.996379	0.980024	1.01301	GCST90032174	gut microbiota	PCOS
MR Egger	12	-0.00952158	0.0305699	0.76184	-0.0694386	0.0503954	0.990524	0.932917	1.05169	GCST90032176	gut microbiota	PCOS
Weighted median	12	0.0130097	0.0168913	0.441181	-0.0200972	0.0461166	1.01309	0.980103	1.0472	GCST90032176	gut microbiota	PCOS
Inverse variance weighted	12	0.0161547	0.012565	0.198553	-0.00847278	0.0407822	1.01629	0.991563	1.04163	GCST90032176	gut microbiota	PCOS
Simple mode	12	-0.000404735	0.0256862	0.987711	-0.0507497	0.0499403	0.999595	0.950517	1.05121	GCST90032176	gut microbiota	PCOS
Weighted mode	12	0.00674914	0.0247838	0.790419	-0.0418271	0.0553254	1.00677	0.959036	1.05688	GCST90032176	gut microbiota	PCOS
MR Egger	12	0.0140081	0.00941678	0.167703	-0.0044488	0.032465	1.01411	0.995561	1.033	GCST90032178	gut microbiota	PCOS
Weighted median	12	0.00433513	0.00528065	0.411677	-0.00601495	0.0146852	1.00434	0.994003	1.01479	GCST90032178	gut microbiota	PCOS
Inverse variance weighted	12	0.00490344	0.00387062	0.205213	-0.00268297	0.0124898	1.00492	0.997321	1.01257	GCST90032178	gut microbiota	PCOS
Simple mode	12	-0.00638447	0.00962708	0.520872	-0.0252536	0.0124846	0.993636	0.975063	1.01256	GCST90032178	gut microbiota	PCOS
Weighted mode	12	0.013862	0.00873935	0.141011	-0.00326714	0.0309911	1.01396	0.996738	1.03148	GCST90032178	gut microbiota	PCOS
MR Egger	12	-0.0631382	0.0359031	0.109156	-0.133508	0.00723188	0.938814	0.87502	1.00726	GCST90032181	gut microbiota	PCOS
Weighted median	12	-0.0203308	0.0199851	0.30901	-0.0595016	0.0188399	0.979874	0.942234	1.01902	GCST90032181	gut microbiota	PCOS
Inverse variance weighted	12	0.00161103	0.015543	0.917447	-0.0288532	0.0320753	1.00161	0.971559	1.0326	GCST90032181	gut microbiota	PCOS
Simple mode	12	-0.0188832	0.0318064	0.564727	-0.0812238	0.0434574	0.981294	0.921987	1.04442	GCST90032181	gut microbiota	PCOS
Weighted mode	12	-0.0275605	0.0257113	0.306711	-0.0779547	0.0228338	0.972816	0.925006	1.0231	GCST90032181	gut microbiota	PCOS
MR Egger	12	0.091801	0.0699036	0.218432	-0.0452101	0.228812	1.09615	0.955797	1.25711	GCST90032208	gut microbiota	PCOS
Weighted median	12	-0.0161137	0.041021	0.694457	-0.0965149	0.0642876	0.984015	0.907996	1.0664	GCST90032208	gut microbiota	PCOS
Inverse variance weighted	12	0.00360562	0.0287322	0.900135	-0.0527094	0.0599207	1.00361	0.948656	1.06175	GCST90032208	gut microbiota	PCOS
Simple mode	12	-0.0618591	0.0625749	0.344125	-0.184506	0.0607877	0.940015	0.831515	1.06267	GCST90032208	gut microbiota	PCOS
Weighted mode	12	-0.0550153	0.0586319	0.368227	-0.169934	0.0599032	0.946471	0.843721	1.06173	GCST90032208	gut microbiota	PCOS
MR Egger	12	-0.031825	0.0422847	0.469015	-0.114703	0.0510529	0.968676	0.891631	1.05238	GCST90032214	gut microbiota	PCOS
Weighted median	12	-0.0532527	0.0235086	0.0234979	-0.0993295	-0.00717577	0.94814	0.905444	0.99285	GCST90032214	gut microbiota	PCOS
Inverse variance weighted	12	-0.0548573	0.0173802	0.00159779	-0.0889226	-0.0207921	0.94662	0.914916	0.979423	GCST90032214	gut microbiota	PCOS
Simple mode	12	-0.0380257	0.0337236	0.283496	-0.104124	0.0280725	0.962688	0.901114	1.02847	GCST90032214	gut microbiota	PCOS
Weighted mode	12	-0.0607783	0.0309872	0.075634	-0.121513	-4.32811e-05	0.941032	0.885579	0.999957	GCST90032214	gut microbiota	PCOS
MR Egger	12	-0.104578	0.0774981	0.206958	-0.256474	0.0473185	0.900705	0.773775	1.04846	GCST90032220	gut microbiota	PCOS
Weighted median	12	-0.0306151	0.0399579	0.443567	-0.108933	0.0477024	0.969849	0.896791	1.04886	GCST90032220	gut microbiota	PCOS
Inverse variance weighted	12	-0.0129146	0.0318546	0.685166	-0.0753497	0.0495205	0.987168	0.927419	1.05077	GCST90032220	gut microbiota	PCOS
Simple mode	12	-0.0418815	0.0612954	0.50857	-0.16202	0.0782575	0.958983	0.850424	1.0814	GCST90032220	gut microbiota	PCOS
Weighted mode	12	-0.0452077	0.0582836	0.454308	-0.159444	0.0690281	0.955799	0.852618	1.07147	GCST90032220	gut microbiota	PCOS
MR Egger	12	-0.0636427	0.0548562	0.272927	-0.171161	0.0438754	0.93834	0.842686	1.04485	GCST90032227	gut microbiota	PCOS
Weighted median	12	-0.0280111	0.029368	0.340186	-0.0855724	0.0295501	0.972378	0.917987	1.02999	GCST90032227	gut microbiota	PCOS
Inverse variance weighted	12	0.00791116	0.0235961	0.737418	-0.0383371	0.0541595	1.00794	0.962388	1.05565	GCST90032227	gut microbiota	PCOS
Simple mode	12	-0.0115246	0.0492927	0.819436	-0.108138	0.0850891	0.988542	0.897504	1.08881	GCST90032227	gut microbiota	PCOS
Weighted mode	12	-0.0351339	0.0409629	0.409357	-0.115421	0.0451534	0.965476	0.890991	1.04619	GCST90032227	gut microbiota	PCOS
MR Egger	12	-0.0239883	0.0334574	0.489794	-0.0895648	0.0415883	0.976297	0.914329	1.04247	GCST90032238	gut microbiota	PCOS
Weighted median	12	-0.00734541	0.0179549	0.682463	-0.0425369	0.0278461	0.992682	0.958355	1.02824	GCST90032238	gut microbiota	PCOS
Inverse variance weighted	12	-0.00397009	0.0137515	0.77281	-0.0309231	0.0229829	0.996038	0.96955	1.02325	GCST90032238	gut microbiota	PCOS
Simple mode	12	-0.00665667	0.0271876	0.811086	-0.0599445	0.0466311	0.993365	0.941817	1.04774	GCST90032238	gut microbiota	PCOS
Weighted mode	12	-0.00963529	0.0253965	0.711617	-0.0594124	0.0401418	0.990411	0.942318	1.04096	GCST90032238	gut microbiota	PCOS
MR Egger	12	0.0575025	0.0515346	0.290601	-0.0435053	0.15851	1.05919	0.957428	1.17176	GCST90032256	gut microbiota	PCOS
Weighted median	12	0.0209061	0.0268876	0.436843	-0.0317936	0.0736058	1.02113	0.968706	1.07638	GCST90032256	gut microbiota	PCOS
Inverse variance weighted	12	0.00207833	0.0211822	0.92184	-0.0394387	0.0435953	1.00208	0.961329	1.04456	GCST90032256	gut microbiota	PCOS
Simple mode	12	0.0175591	0.0447018	0.701968	-0.0700564	0.105175	1.01771	0.932341	1.1109	GCST90032256	gut microbiota	PCOS
Weighted mode	12	0.0269941	0.0368326	0.478955	-0.0451978	0.0991859	1.02736	0.955808	1.10427	GCST90032256	gut microbiota	PCOS
MR Egger	12	-0.0138174	0.016512	0.422247	-0.046181	0.0185461	0.986278	0.954869	1.01872	GCST90032360	gut microbiota	PCOS
Weighted median	12	-0.00815984	0.00853092	0.338819	-0.0248804	0.00856076	0.991873	0.975427	1.0086	GCST90032360	gut microbiota	PCOS
Inverse variance weighted	12	-0.00324523	0.00678745	0.632563	-0.0165486	0.0100582	0.99676	0.983588	1.01011	GCST90032360	gut microbiota	PCOS
Simple mode	12	-0.0100854	0.0138096	0.480462	-0.0371521	0.0169814	0.989965	0.96353	1.01713	GCST90032360	gut microbiota	PCOS
Weighted mode	12	-0.0100854	0.0120179	0.419226	-0.0336405	0.0134698	0.989965	0.966919	1.01356	GCST90032360	gut microbiota	PCOS
MR Egger	12	-0.0251965	0.0186733	0.206985	-0.0617961	0.0114031	0.975118	0.940075	1.01147	GCST90032364	gut microbiota	PCOS
Weighted median	12	-0.0130912	0.00992773	0.187285	-0.0325496	0.00636712	0.986994	0.967974	1.00639	GCST90032364	gut microbiota	PCOS
Inverse variance weighted	12	-0.0130211	0.00767514	0.089786	-0.0280644	0.00202219	0.987063	0.972326	1.00202	GCST90032364	gut microbiota	PCOS
Simple mode	12	-0.00569753	0.0163152	0.73352	-0.0376753	0.0262802	0.994319	0.963026	1.02663	GCST90032364	gut microbiota	PCOS
Weighted mode	12	-0.00851726	0.0156516	0.597176	-0.0391943	0.0221598	0.991519	0.961564	1.02241	GCST90032364	gut microbiota	PCOS
MR Egger	12	-0.00891601	0.0321606	0.787247	-0.0719509	0.0541189	0.991124	0.930577	1.05561	GCST90032378	gut microbiota	PCOS
Weighted median	12	0.00637505	0.0175411	0.71628	-0.0280055	0.0407556	1.0064	0.972383	1.0416	GCST90032378	gut microbiota	PCOS
Inverse variance weighted	12	-0.00193272	0.0132186	0.883753	-0.0278411	0.0239756	0.998069	0.972543	1.02427	GCST90032378	gut microbiota	PCOS
Simple mode	12	0.0168692	0.0344951	0.634424	-0.0507413	0.0844797	1.01701	0.950525	1.08815	GCST90032378	gut microbiota	PCOS
Weighted mode	12	0.0216915	0.0315695	0.506245	-0.0401847	0.0835678	1.02193	0.960612	1.08716	GCST90032378	gut microbiota	PCOS
MR Egger	12	-0.00173027	0.0315874	0.957395	-0.0636417	0.0601811	0.998271	0.938341	1.06203	GCST90032411	gut microbiota	PCOS
Weighted median	12	0.000738971	0.0164232	0.964111	-0.0314505	0.0329285	1.00074	0.969039	1.03348	GCST90032411	gut microbiota	PCOS
Inverse variance weighted	12	-0.0041401	0.0123845	0.738155	-0.0284137	0.0201335	0.995868	0.971986	1.02034	GCST90032411	gut microbiota	PCOS
Simple mode	12	-0.00326207	0.0250036	0.898554	-0.052269	0.0457449	0.996743	0.949073	1.04681	GCST90032411	gut microbiota	PCOS
Weighted mode	12	0.00516669	0.0217859	0.816893	-0.0375336	0.047867	1.00518	0.963162	1.04903	GCST90032411	gut microbiota	PCOS
MR Egger	12	-0.00267653	0.0357907	0.941862	-0.0728263	0.0674733	0.997327	0.929762	1.0698	GCST90032412	gut microbiota	PCOS
Weighted median	12	-0.0080299	0.0171999	0.640601	-0.0417416	0.0256818	0.992002	0.959118	1.02601	GCST90032412	gut microbiota	PCOS
Inverse variance weighted	12	-0.00606568	0.0140354	0.665619	-0.0335751	0.0214438	0.993953	0.966982	1.02168	GCST90032412	gut microbiota	PCOS
Simple mode	12	-0.0133941	0.0275582	0.636484	-0.0674082	0.04062	0.986695	0.934813	1.04146	GCST90032412	gut microbiota	PCOS
Weighted mode	12	-0.0044157	0.025122	0.863668	-0.0536548	0.0448234	0.995594	0.947759	1.04584	GCST90032412	gut microbiota	PCOS
MR Egger	12	-0.000889967	0.0408419	0.983044	-0.0809401	0.0791601	0.99911	0.922249	1.08238	GCST90032421	gut microbiota	PCOS
Weighted median	12	0.0129742	0.0234458	0.58001	-0.0329795	0.0589279	1.01306	0.967558	1.0607	GCST90032421	gut microbiota	PCOS
Inverse variance weighted	12	0.0272927	0.0164577	0.0972467	-0.00496446	0.0595498	1.02767	0.995048	1.06136	GCST90032421	gut microbiota	PCOS
Simple mode	12	-0.00933521	0.041149	0.824691	-0.0899872	0.0713168	0.990708	0.913943	1.07392	GCST90032421	gut microbiota	PCOS
Weighted mode	12	-0.00179766	0.0411725	0.965957	-0.0824958	0.0789005	0.998204	0.920815	1.0821	GCST90032421	gut microbiota	PCOS
MR Egger	12	0.0120067	0.0166927	0.488437	-0.020711	0.0447244	1.01208	0.979502	1.04574	GCST90032437	gut microbiota	PCOS
Weighted median	12	0.0129803	0.00882238	0.141213	-0.0043116	0.0302721	1.01306	0.995698	1.03074	GCST90032437	gut microbiota	PCOS
Inverse variance weighted	12	0.0091762	0.00686119	0.18109	-0.00427173	0.0226241	1.00922	0.995737	1.02288	GCST90032437	gut microbiota	PCOS
Simple mode	12	0.0175961	0.0145233	0.251059	-0.0108696	0.0460618	1.01775	0.989189	1.04714	GCST90032437	gut microbiota	PCOS
Weighted mode	12	0.0158969	0.0129004	0.243534	-0.00938781	0.0411816	1.01602	0.990656	1.04204	GCST90032437	gut microbiota	PCOS
MR Egger	12	-0.0744198	0.0429745	0.113998	-0.15865	0.0098102	0.928282	0.853295	1.00986	GCST90032440	gut microbiota	PCOS
Weighted median	12	-0.0445983	0.0240834	0.06405	-0.0918017	0.00260506	0.956382	0.912286	1.00261	GCST90032440	gut microbiota	PCOS
Inverse variance weighted	12	-0.0354189	0.0176638	0.0449442	-0.0700399	-0.000797985	0.965201	0.932357	0.999202	GCST90032440	gut microbiota	PCOS
Simple mode	12	-0.0455298	0.0376123	0.251455	-0.11925	0.0281904	0.955491	0.887586	1.02859	GCST90032440	gut microbiota	PCOS
Weighted mode	12	-0.0521738	0.0339188	0.152254	-0.118655	0.014307	0.949164	0.888115	1.01441	GCST90032440	gut microbiota	PCOS
MR Egger	12	-0.00395932	0.027814	0.889631	-0.0584747	0.0505561	0.996049	0.943202	1.05186	GCST90032477	gut microbiota	PCOS
Weighted median	12	-0.0165649	0.0130096	0.202917	-0.0420638	0.00893389	0.983572	0.958809	1.00897	GCST90032477	gut microbiota	PCOS
Inverse variance weighted	12	-0.0156563	0.0110157	0.155239	-0.0372471	0.00593452	0.984466	0.963438	1.00595	GCST90032477	gut microbiota	PCOS
Simple mode	12	-0.00689329	0.0223119	0.763131	-0.0506246	0.036838	0.99313	0.950635	1.03752	GCST90032477	gut microbiota	PCOS
Weighted mode	12	-0.0190319	0.0189911	0.337807	-0.0562545	0.0181906	0.981148	0.945299	1.01836	GCST90032477	gut microbiota	PCOS
MR Egger	12	0.00168803	0.00954599	0.863171	-0.0170221	0.0203982	1.00169	0.983122	1.02061	GCST90032495	gut microbiota	PCOS
Weighted median	12	0.00167947	0.0050486	0.739391	-0.00821579	0.0115747	1.00168	0.991818	1.01164	GCST90032495	gut microbiota	PCOS
Inverse variance weighted	12	-0.00139416	0.00376448	0.711125	-0.00877254	0.00598422	0.998607	0.991266	1.006	GCST90032495	gut microbiota	PCOS
Simple mode	12	0.00604211	0.00972886	0.54722	-0.0130265	0.0251107	1.00606	0.987058	1.02543	GCST90032495	gut microbiota	PCOS
Weighted mode	12	0.005186	0.00922289	0.585191	-0.0128909	0.0232629	1.0052	0.987192	1.02354	GCST90032495	gut microbiota	PCOS
MR Egger	12	-0.102258	0.0825719	0.243845	-0.264099	0.0595825	0.902796	0.767897	1.06139	GCST90032500	gut microbiota	PCOS
Weighted median	12	-0.0537345	0.0431279	0.212789	-0.138265	0.0307962	0.947684	0.870868	1.03128	GCST90032500	gut microbiota	PCOS
Inverse variance weighted	12	-0.0205653	0.0342094	0.547734	-0.0876159	0.0464852	0.979645	0.916113	1.04758	GCST90032500	gut microbiota	PCOS
Simple mode	12	-0.0712409	0.0679011	0.316597	-0.204327	0.0618452	0.931238	0.815196	1.0638	GCST90032500	gut microbiota	PCOS
Weighted mode	12	-0.0757273	0.0498829	0.157192	-0.173498	0.0220432	0.927069	0.840719	1.02229	GCST90032500	gut microbiota	PCOS
MR Egger	12	-0.0145984	0.067175	0.83233	-0.146261	0.117065	0.985508	0.863932	1.12419	GCST90032518	gut microbiota	PCOS
Weighted median	12	-0.026259	0.037449	0.483182	-0.099659	0.047141	0.974083	0.905146	1.04827	GCST90032518	gut microbiota	PCOS
Inverse variance weighted	12	-0.00933937	0.0276113	0.735179	-0.0634576	0.0447789	0.990704	0.938514	1.0458	GCST90032518	gut microbiota	PCOS
Simple mode	12	-0.0415801	0.0594992	0.499164	-0.158199	0.0750383	0.959272	0.85368	1.07793	GCST90032518	gut microbiota	PCOS
Weighted mode	12	-0.0342285	0.0530086	0.531702	-0.138125	0.0696684	0.966351	0.87099	1.07215	GCST90032518	gut microbiota	PCOS
MR Egger	12	-0.0129547	0.0515902	0.806815	-0.114072	0.0881622	0.987129	0.892194	1.09217	GCST90032522	gut microbiota	PCOS
Weighted median	12	0.00129442	0.0233553	0.955802	-0.044482	0.0470708	1.0013	0.956493	1.0482	GCST90032522	gut microbiota	PCOS
Inverse variance weighted	12	0.00700429	0.0203991	0.731326	-0.032978	0.0469865	1.00703	0.96756	1.04811	GCST90032522	gut microbiota	PCOS
Simple mode	12	0.0072231	0.0341151	0.836192	-0.0596425	0.0740887	1.00725	0.942101	1.0769	GCST90032522	gut microbiota	PCOS
Weighted mode	12	-0.00933257	0.0305747	0.765883	-0.069259	0.0505939	0.990711	0.933085	1.0519	GCST90032522	gut microbiota	PCOS
MR Egger	12	-0.017006	0.026092	0.529243	-0.0681463	0.0341343	0.983138	0.934124	1.03472	GCST90032526	gut microbiota	PCOS
Weighted median	12	-0.0115862	0.0129226	0.36994	-0.0369145	0.0137421	0.988481	0.963759	1.01384	GCST90032526	gut microbiota	PCOS
Inverse variance weighted	12	-0.00742364	0.010308	0.471412	-0.0276273	0.01278	0.992604	0.972751	1.01286	GCST90032526	gut microbiota	PCOS
Simple mode	12	-0.0144846	0.0215434	0.515239	-0.0567096	0.0277405	0.98562	0.944868	1.02813	GCST90032526	gut microbiota	PCOS
Weighted mode	12	-0.0149488	0.0180508	0.425188	-0.0503284	0.0204308	0.985162	0.950917	1.02064	GCST90032526	gut microbiota	PCOS
MR Egger	12	0.0127226	0.0128262	0.344632	-0.0124168	0.037862	1.0128	0.98766	1.03859	GCST90032537	gut microbiota	PCOS
Weighted median	12	0.010057	0.00710172	0.156737	-0.00386239	0.0239764	1.01011	0.996145	1.02427	GCST90032537	gut microbiota	PCOS
Inverse variance weighted	12	0.00627006	0.00527181	0.234299	-0.00406268	0.0166028	1.00629	0.995946	1.01674	GCST90032537	gut microbiota	PCOS
Simple mode	12	0.00978954	0.0115368	0.414217	-0.0128226	0.0324017	1.00984	0.987259	1.03293	GCST90032537	gut microbiota	PCOS
Weighted mode	12	0.013071	0.0101332	0.223539	-0.00679013	0.0329322	1.01316	0.993233	1.03348	GCST90032537	gut microbiota	PCOS
MR Egger	12	0.0911966	0.0591142	0.153928	-0.0246672	0.20706	1.09548	0.975635	1.23006	GCST90032549	gut microbiota	PCOS
Weighted median	12	0.0271784	0.0306833	0.37574	-0.0329608	0.0873176	1.02755	0.967576	1.09124	GCST90032549	gut microbiota	PCOS
Inverse variance weighted	12	0.0237132	0.0249171	0.341256	-0.0251242	0.0725507	1.024	0.975189	1.07525	GCST90032549	gut microbiota	PCOS
Simple mode	12	0.0468924	0.0457881	0.327774	-0.0428522	0.136637	1.04801	0.958053	1.14641	GCST90032549	gut microbiota	PCOS
Weighted mode	12	0.0319236	0.0419801	0.462977	-0.0503574	0.114205	1.03244	0.95089	1.12098	GCST90032549	gut microbiota	PCOS
MR Egger	12	0.0325647	0.0158157	0.066498	0.00156583	0.0635636	1.0331	1.00157	1.06563	GCST90032567	gut microbiota	PCOS
Weighted median	12	0.00386347	0.00897233	0.66676	-0.0137223	0.0214492	1.00387	0.986371	1.02168	GCST90032567	gut microbiota	PCOS
Inverse variance weighted	12	0.00411894	0.00650041	0.526313	-0.00862186	0.0168597	1.00413	0.991415	1.017	GCST90032567	gut microbiota	PCOS
Simple mode	12	0.00767611	0.0142954	0.601985	-0.0203429	0.0356951	1.00771	0.979863	1.03634	GCST90032567	gut microbiota	PCOS
Weighted mode	12	0.0109002	0.0132548	0.428337	-0.0150791	0.0368796	1.01096	0.985034	1.03757	GCST90032567	gut microbiota	PCOS
MR Egger	12	-0.0100936	0.0339907	0.772581	-0.0767154	0.0565282	0.989957	0.926153	1.05816	GCST90032612	gut microbiota	PCOS
Weighted median	12	-0.0296844	0.0192287	0.122648	-0.0673728	0.00800389	0.970752	0.934847	1.00804	GCST90032612	gut microbiota	PCOS
Inverse variance weighted	12	-0.0205134	0.0139701	0.142001	-0.0478947	0.00686795	0.979696	0.953234	1.00689	GCST90032612	gut microbiota	PCOS
Simple mode	12	-0.0285267	0.0300421	0.362733	-0.0874092	0.0303558	0.971876	0.916302	1.03082	GCST90032612	gut microbiota	PCOS
Weighted mode	12	-0.0300384	0.0270787	0.290964	-0.0831127	0.0230359	0.970408	0.920247	1.0233	GCST90032612	gut microbiota	PCOS
MR Egger	12	0.0443951	0.0167889	0.0245517	0.0114888	0.0773015	1.0454	1.01156	1.08037	GCST90032634	gut microbiota	PCOS
Weighted median	12	0.0108854	0.0101743	0.284666	-0.00905617	0.030827	1.01094	0.990985	1.03131	GCST90032634	gut microbiota	PCOS
Inverse variance weighted	12	0.0102996	0.00783789	0.18882	-0.00506267	0.0256618	1.01035	0.99495	1.02599	GCST90032634	gut microbiota	PCOS
Simple mode	12	-0.000481115	0.0188922	0.980139	-0.0375099	0.0365476	0.999519	0.963185	1.03722	GCST90032634	gut microbiota	PCOS
Weighted mode	12	0.0299757	0.0169469	0.10461	-0.00324025	0.0631917	1.03043	0.996765	1.06523	GCST90032634	gut microbiota	PCOS

## Sheet: Sheet3
Supplementary Table 3. Summary of instrumental variables associated with lipid metabolite traits (n = 431 SNPs)
SNP	effect_allele.exposure	other_allele.exposure	effect_allele.outcome	other_allele.outcome	beta.exposure	beta.outcome	eaf.exposure	eaf.outcome	id.outcome	pos.outcome	pval.outcome	se.outcome	outcome	se.exposure	info.exposure	samplesize.exposure	pval.exposure	id.exposure	R2	F	mean-F	id
rs10812660	A	T	A	T	0.0790219	0.00419121	0.375095	0.378376	l94rbn	27742537	0.91526	0.0393886	PCOS	0.0178603	0.927035	7174	9.81e-06	CBv9u3	0.00272128	19.5702	24.1367	GCST90277238
rs11608	A	G	A	G	0.0884663	0.0677169	0.723361	0.730961	l94rbn	27212506	0.113987	0.0428445	PCOS	0.0187861	0.996502	7174	2.53e-06	CBv9u3	0.00308163	22.1698	24.1367	GCST90277238
rs116778355	T	A	T	A	-0.380271	0.292869	0.0124697	0.0122337	l94rbn	224951925	0.0901903	0.172846	PCOS	0.0776759	0.929814	7174	1e-06	CBv9u3	0.00332969	23.9603	24.1367	GCST90277238
rs12787616	C	T	C	T	0.0770731	-0.000735722	0.373402	0.378135	l94rbn	26008522	0.985054	0.0392734	PCOS	0.0174349	0.993386	7174	9.98e-06	CBv9u3	0.00271659	19.5364	24.1367	GCST90277238
rs1696359	C	T	C	T	-0.0795863	-0.0301115	0.584877	0.585008	l94rbn	120950756	0.437606	0.0387913	PCOS	0.0169855	0.999368	7174	2.84e-06	CBv9u3	0.00305092	21.9482	24.1367	GCST90277238
rs1800961	T	C	T	C	-0.186306	0.119029	0.0524109	0.0450709	l94rbn	44413724	0.191775	0.0911856	PCOS	0.0372912	1	7174	5.99e-07	CBv9u3	0.00346714	24.9528	24.1367	GCST90277238
rs187429064	G	A	G	A	-0.233998	0.206524	0.0535314	0.050871	l94rbn	19269704	0.0171755	0.0866683	PCOS	0.037881	0.950312	7174	6.89e-10	CBv9u3	0.00529074	38.147	24.1367	GCST90277238
rs2479959	A	G	A	G	-0.0802807	0.03007	0.300314	0.290603	l94rbn	111318086	0.472912	0.0418948	PCOS	0.0181579	0.996423	7174	9.95e-06	CBv9u3	0.00271736	19.542	24.1367	GCST90277238
rs2686446	C	G	C	G	0.0895928	-0.02939	0.711291	0.717843	l94rbn	195507255	0.490025	0.0425776	PCOS	0.0184847	0.978716	7174	1.28e-06	CBv9u3	0.00326392	23.4855	24.1367	GCST90277238
rs28601761	G	C	G	C	-0.0841313	-0.00667779	0.409958	0.411617	l94rbn	125487789	0.862008	0.0384181	PCOS	0.017007	0.997846	7174	7.71e-07	CBv9u3	0.00339953	24.4646	24.1367	GCST90277238
rs41289170	A	G	A	G	0.798673	-0.256095	0.00253532	0.00383547	l94rbn	72791134	0.409095	0.310235	PCOS	0.179051	0.921244	7174	8.3e-06	CBv9u3	0.0027658	19.8913	24.1367	GCST90277238
rs4246215	T	G	T	G	-0.0805303	0.0470242	0.435753	0.442432	l94rbn	61796827	0.215965	0.0380046	PCOS	0.0168544	0.994378	7174	1.8e-06	CBv9u3	0.00317213	22.8229	24.1367	GCST90277238
rs429358	C	T	C	T	0.141695	0.0135602	0.189202	0.181034	l94rbn	44908684	0.781525	0.0488953	PCOS	0.0214612	0.999352	7174	4.33e-11	CBv9u3	0.00603961	43.5793	24.1367	GCST90277238
rs55764039	C	G	C	G	-0.180786	0.107458	0.0526965	0.0507557	l94rbn	17920067	0.213526	0.0863862	PCOS	0.0374551	0.994302	7174	1.41e-06	CBv9u3	0.00323697	23.2909	24.1367	GCST90277238
rs6045698	C	A	C	A	0.0898031	0.0352987	0.264138	0.259952	l94rbn	1965583	0.414696	0.0432764	PCOS	0.0192	0.984499	7174	2.96e-06	CBv9u3	0.00304016	21.8705	24.1367	GCST90277238
rs62232045	C	T	C	T	0.0859271	-0.0266256	0.34448	0.334508	l94rbn	43503538	0.509105	0.0403276	PCOS	0.0175818	0.982086	7174	1.04e-06	CBv9u3	0.0033184	23.8788	24.1367	GCST90277238
rs7198817	A	C	A	C	0.0762666	-0.066894	0.577731	0.576714	l94rbn	11851921	0.0813036	0.0383749	PCOS	0.017021	0.99891	7174	7.55e-06	CBv9u3	0.00279077	20.0714	24.1367	GCST90277238
rs75922719	C	T	C	T	0.481467	-0.166687	0.00683692	0.00813942	l94rbn	93906166	0.433597	0.212868	PCOS	0.10268	0.952842	7174	2.79e-06	CBv9u3	0.00305542	21.9806	24.1367	GCST90277238
rs7957768	T	G	T	G	-0.0868074	0.0102324	0.521115	0.51018	l94rbn	101754541	0.787193	0.0379036	PCOS	0.0167419	0.999297	7174	2.21e-07	CBv9u3	0.00373352	26.8771	24.1367	GCST90277238
rs80195215	G	A	G	A	-0.186648	0.050355	0.0466472	0.0489811	l94rbn	122133760	0.57524	0.0898633	PCOS	0.041025	0.942604	7174	5.46e-06	CBv9u3	0.00287698	20.6932	24.1367	GCST90277238
rs10779836	T	C	T	C	0.0902666	0.0975117	0.77689	0.771556	dGuNcA	230167404	0.0305555	0.0450857	PCOS	0.0199479	0.997174	7174	6.13e-06	Mgiqpw	0.00284617	20.471	22.8894	GCST90277281
rs114925849	A	C	A	C	0.57663	-0.119382	0.00462394	0.00569554	dGuNcA	109218889	0.634927	0.251434	PCOS	0.127033	0.940404	7174	5.74e-06	Mgiqpw	0.00286388	20.5987	22.8894	GCST90277281
rs116997061	T	C	T	C	-0.169932	-0.0701803	0.0618727	0.0611916	dGuNcA	19869115	0.380447	0.0800164	PCOS	0.0359689	0.913755	7174	2.35e-06	Mgiqpw	0.0031016	22.3139	22.8894	GCST90277281
rs117726731	T	C	T	C	0.185872	-0.187367	0.04207	0.0394693	dGuNcA	303655	0.0597393	0.0995193	PCOS	0.0420384	0.965319	7174	9.94e-06	Mgiqpw	0.00271764	19.544	22.8894	GCST90277281
rs1260326	C	T	C	T	-0.101263	-0.03341	0.650878	0.651705	dGuNcA	27508073	0.401243	0.0398022	PCOS	0.0174581	1	7174	6.89e-09	Mgiqpw	0.00466782	33.6346	22.8894	GCST90277281
rs12650992	T	C	T	C	0.0890522	0.0557128	0.234413	0.230333	dGuNcA	123415224	0.216216	0.0450513	PCOS	0.0196137	0.996177	7174	5.7e-06	Mgiqpw	0.00286525	20.6086	22.8894	GCST90277281
rs13060992	G	T	G	T	0.172846	0.0557638	0.947547	0.947797	dGuNcA	186944804	0.514399	0.085527	PCOS	0.0376558	0.976801	7174	4.5e-06	Mgiqpw	0.00292833	21.0637	22.8894	GCST90277281
rs1532085	G	A	G	A	-0.0977538	0.0140715	0.573441	0.57784	dGuNcA	58391167	0.713954	0.0383889	PCOS	0.0168056	1	7174	6.25e-09	Mgiqpw	0.00469412	33.825	22.8894	GCST90277281
rs1541361	T	C	T	C	-0.0765225	-0.0308181	0.430312	0.437546	dGuNcA	47105688	0.419692	0.0381905	PCOS	0.016844	0.995009	7174	5.63e-06	Mgiqpw	0.00286866	20.6332	22.8894	GCST90277281
rs1593135	G	C	G	C	-0.118862	-0.0165133	0.112344	0.110406	dGuNcA	71259459	0.785778	0.060756	PCOS	0.0263443	0.99524	7174	6.52e-06	Mgiqpw	0.00282957	20.3513	22.8894	GCST90277281
rs201201195	TC	T	TC	T	-0.243508	-0.219334	0.0265703	0.0246688	dGuNcA	58326890	0.0764152	0.123786	PCOS	0.053373	0.944879	7174	5.14e-06	Mgiqpw	0.0028931	20.8095	22.8894	GCST90277281
rs247617	A	C	A	C	0.0975222	0.0583955	0.278171	0.278741	dGuNcA	56956804	0.16728	0.042285	PCOS	0.0185742	1	7174	1.56e-07	Mgiqpw	0.00382789	27.5591	22.8894	GCST90277281
rs28807772	G	A	G	A	0.0951955	0.0338802	0.201768	0.200639	dGuNcA	165822116	0.473295	0.0472443	PCOS	0.0207849	0.999263	7174	4.72e-06	Mgiqpw	0.00291546	20.9708	22.8894	GCST90277281
rs3134937	T	C	T	C	-0.101084	-0.0550553	0.200107	0.189746	dGuNcA	32238762	0.255715	0.0484395	PCOS	0.0207805	0.992482	7174	1.17e-06	Mgiqpw	0.00328747	23.6555	22.8894	GCST90277281
rs4538911	C	G	C	G	-0.0905041	-0.00365553	0.703436	0.69171	dGuNcA	6228839	0.929146	0.0411104	PCOS	0.0183708	0.988967	7174	8.54e-07	Mgiqpw	0.00337172	24.2638	22.8894	GCST90277281
rs633695	G	A	G	A	0.0903428	0.0348816	0.313941	0.304806	dGuNcA	58433640	0.397622	0.0412372	PCOS	0.0181753	1	7174	6.82e-07	Mgiqpw	0.00343217	24.7003	22.8894	GCST90277281
rs7004301	G	A	G	A	0.0771912	0.0536766	0.618858	0.607388	dGuNcA	129226534	0.166253	0.038774	PCOS	0.0172702	0.998226	7174	7.95e-06	Mgiqpw	0.00277697	19.9719	22.8894	GCST90277281
rs76546858	T	C	T	C	-0.121471	0.0477339	0.130923	0.130904	dGuNcA	181070075	0.413015	0.0583117	PCOS	0.0271519	0.833932	7174	7.8e-06	Mgiqpw	0.0027821	20.0089	22.8894	GCST90277281
rs77027238	A	G	A	G	0.185106	0.0557496	0.0495664	0.0527333	dGuNcA	43849174	0.508287	0.0842766	PCOS	0.0384841	0.972095	7174	1.54e-06	Mgiqpw	0.00321454	23.129	22.8894	GCST90277281
rs7912885	T	G	T	G	-0.0816382	0.00302019	0.698519	0.699679	dGuNcA	127538724	0.942174	0.0416364	PCOS	0.0184023	0.983932	7174	9.28e-06	Mgiqpw	0.00273585	19.6753	22.8894	GCST90277281
rs11027519	T	C	T	C	-0.132078	-0.0801362	0.0891205	0.09131	1uXNlO	23815041	0.221745	0.0655832	PCOS	0.0295663	0.995132	7170	8.04e-06	ImK8vh	0.0027755	19.9501	32.71	GCST90277297
rs111233850	G	C	G	C	0.223828	0.173578	0.0301225	0.0316328	1uXNlO	107005641	0.110497	0.108761	PCOS	0.0497957	0.994011	7170	7.06e-06	ImK8vh	0.00280998	20.1987	32.71	GCST90277297
rs115686032	T	C	T	C	-0.19914	-0.0263468	0.039223	0.040624	1uXNlO	40282763	0.784428	0.0963127	PCOS	0.0428365	0.987718	7170	3.39e-06	ImK8vh	0.00300513	21.6057	32.71	GCST90277297
rs1168104	G	A	G	A	0.0861307	0.0113437	0.737655	0.736311	1uXNlO	62662654	0.791216	0.0428499	PCOS	0.0188479	0.999706	7170	4.96e-06	ImK8vh	0.00290407	20.877	32.71	GCST90277297
rs1253283	T	C	T	C	0.22576	0.134599	0.0283936	0.0299866	1uXNlO	99137108	0.225239	0.11099	PCOS	0.0509084	0.994467	7170	9.36e-06	ImK8vh	0.00273531	19.6605	32.71	GCST90277297
rs12548274	G	A	G	A	0.103929	-0.0410423	0.170448	0.162404	1uXNlO	133696200	0.428759	0.0518658	PCOS	0.0221068	0.978563	7170	2.63e-06	ImK8vh	0.00307302	22.0953	32.71	GCST90277297
rs141509040	T	C	T	C	-0.142666	-0.0503365	0.0744242	0.0728801	1uXNlO	73731833	0.486267	0.0722957	PCOS	0.0318286	0.99285	7170	7.49e-06	ImK8vh	0.00279429	20.0856	32.71	GCST90277297
rs1609446	A	C	A	C	0.142967	0.0807994	0.0777546	0.0800692	1uXNlO	3220235	0.250532	0.070318	PCOS	0.0319902	0.956291	7170	7.97e-06	ImK8vh	0.00277786	19.9672	32.71	GCST90277297
rs17231506	T	C	T	C	0.096675	0.0589291	0.27829	0.279081	1uXNlO	56960616	0.163716	0.0423134	PCOS	0.0185388	0.998683	7170	1.89e-07	ImK8vh	0.00377835	27.1859	32.71	GCST90277297
rs174566	G	A	G	A	0.258705	0.0472374	0.408433	0.412409	1uXNlO	61824890	0.218149	0.0383587	PCOS	0.0167835	0.999586	7170	9.03e-53	ImK8vh	0.032075	237.533	32.71	GCST90277297
rs1800588	T	C	T	C	0.114618	0.0362728	0.258046	0.248642	1uXNlO	58431476	0.406749	0.0437217	PCOS	0.0193524	0.985053	7170	3.31e-09	ImK8vh	0.00486852	35.0683	32.71	GCST90277297
rs192537901	C	T	C	T	-0.257169	-0.0269249	0.0259671	0.0283976	1uXNlO	113463133	0.813879	0.114367	PCOS	0.052724	0.974637	7170	1.1e-06	ImK8vh	0.00330722	23.7848	32.71	GCST90277297
rs2126260	C	T	C	T	0.0913122	0.0347755	0.748849	0.746	1uXNlO	9327571	0.423597	0.0434588	PCOS	0.0190722	0.999584	7170	1.72e-06	ImK8vh	0.00318677	22.9158	32.71	GCST90277297
rs34489224	G	C	G	C	0.088298	-0.0246214	0.265914	0.273409	1uXNlO	100927939	0.564241	0.0427045	PCOS	0.019079	0.982829	7170	3.75e-06	ImK8vh	0.00297835	21.4126	32.71	GCST90277297
rs422137	A	G	A	G	0.0853888	0.0123833	0.492559	0.487803	1uXNlO	58416983	0.745102	0.0380904	PCOS	0.016775	0.977769	7170	3.66e-07	ImK8vh	0.00360073	25.9033	32.71	GCST90277297
rs4478142	T	C	T	C	-0.100425	0.0475955	0.165831	0.156932	1uXNlO	169401962	0.358671	0.0518525	PCOS	0.0224305	0.99773	7170	7.67e-06	ImK8vh	0.00278788	20.0394	32.71	GCST90277297
rs4840981	G	C	G	C	0.338788	0.279457	0.987017	0.988389	1uXNlO	8532922	0.115516	0.17756	PCOS	0.0734569	0.998129	7170	4.05e-06	ImK8vh	0.00295791	21.2652	32.71	GCST90277297
rs57518551	C	T	C	T	-0.125236	-0.138299	0.131597	0.141887	1uXNlO	42156698	0.0107669	0.0542312	PCOS	0.0246342	0.996485	7170	3.79e-07	ImK8vh	0.0035917	25.8381	32.71	GCST90277297
rs6498540	G	A	G	A	0.09016	-0.000122301	0.334003	0.332729	1uXNlO	15036737	0.997573	0.0402045	PCOS	0.0177383	0.994168	7170	3.81e-07	ImK8vh	0.00359023	25.8275	32.71	GCST90277297
rs72747028	C	T	C	T	-0.150972	0.148571	0.0726778	0.0683842	1uXNlO	211733797	0.047687	0.0750305	PCOS	0.0324115	0.981571	7170	3.25e-06	ImK8vh	0.00301692	21.6907	32.71	GCST90277297
rs73058910	C	T	C	T	0.168904	-0.00574914	0.0633156	0.0672132	1uXNlO	14912136	0.94073	0.0773233	PCOS	0.0365155	0.888198	7170	3.8e-06	ImK8vh	0.00297517	21.3897	32.71	GCST90277297
rs7437408	G	A	G	A	0.0770792	0.0191682	0.477932	0.479717	1uXNlO	149246245	0.613235	0.0379223	PCOS	0.0167986	0.996	7170	4.54e-06	ImK8vh	0.00292776	21.0478	32.71	GCST90277297
rs78592970	T	G	T	G	-0.12831	-0.034733	0.127465	0.122976	1uXNlO	44938026	0.552114	0.0584144	PCOS	0.0255392	0.952568	7170	5.18e-07	ImK8vh	0.00350801	25.234	32.71	GCST90277297
rs964184	C	G	C	G	-0.154483	-0.103762	0.848991	0.855469	1uXNlO	116778201	0.0551798	0.0541146	PCOS	0.023164	1	7170	2.76e-11	ImK8vh	0.00616495	44.4645	32.71	GCST90277297
rs1034642	T	C	T	C	-0.0781117	-0.0734735	0.335666	0.338297	07mOc1	31609275	0.0658946	0.03995	PCOS	0.0176587	0.992982	7173	9.86e-06	lSLMxF	0.00272039	19.5611	22.1806	GCST90277299
rs10457811	G	A	G	A	-0.152857	0.077967	0.0668771	0.0651043	07mOc1	147266089	0.312509	0.0771973	PCOS	0.0337946	0.98214	7173	6.19e-06	lSLMxF	0.00284406	20.4529	22.1806	GCST90277299
rs11113650	C	T	C	T	-0.0822255	-0.0464075	0.287788	0.288613	07mOc1	79313979	0.267512	0.0418534	PCOS	0.0185212	0.9931	7173	9.14e-06	lSLMxF	0.0027402	19.704	22.1806	GCST90277299
rs11123861	T	C	T	C	0.08357	-0.0548702	0.723279	0.720848	07mOc1	97693419	0.191916	0.0420483	PCOS	0.0187274	0.998039	7173	8.22e-06	lSLMxF	0.00276848	19.9079	22.1806	GCST90277299
rs11197775	C	T	C	T	0.0767146	-0.00406655	0.531683	0.53257	07mOc1	116636627	0.914935	0.0380708	PCOS	0.0167215	0.999465	7173	4.55e-06	lSLMxF	0.00292572	21.0419	22.1806	GCST90277299
rs113179719	T	C	T	C	0.151399	0.0944542	0.0671049	0.070112	07mOc1	48681930	0.207177	0.0748824	PCOS	0.0341503	0.944226	7173	9.41e-06	lSLMxF	0.00273255	19.6488	22.1806	GCST90277299
rs115754811	T	G	T	G	-0.296016	0.0141778	0.0168317	0.0186995	07mOc1	180551409	0.919841	0.140885	PCOS	0.0658731	0.981988	7173	7.11e-06	lSLMxF	0.00280732	20.188	22.1806	GCST90277299
rs117207178	T	C	T	C	0.138016	0.0685022	0.0971648	0.0983374	07mOc1	34480655	0.284212	0.0639667	PCOS	0.0285669	0.966899	7173	1.38e-06	lSLMxF	0.00324355	23.3352	22.1806	GCST90277299
rs12335533	A	G	A	G	-0.0761212	0.0110164	0.412859	0.407361	07mOc1	111192133	0.77524	0.0385828	PCOS	0.0171425	0.99945	7173	9.1e-06	lSLMxF	0.00274138	19.7125	22.1806	GCST90277299
rs140116915	A	G	A	G	-0.514961	0.26486	0.00570012	0.00540998	07mOc1	11511662	0.321604	0.267221	PCOS	0.114702	0.916239	7173	7.24e-06	lSLMxF	0.00280212	20.1505	22.1806	GCST90277299
rs150862068	T	C	T	C	-0.741745	-0.311492	0.00286202	0.00270985	07mOc1	44029081	0.401056	0.370941	PCOS	0.160682	0.933832	7173	3.97e-06	lSLMxF	0.002962	21.3036	22.1806	GCST90277299
rs151331635	T	A	T	A	0.302354	0.22141	0.0206277	0.0233936	07mOc1	32012667	0.082158	0.127372	PCOS	0.0640853	0.839475	7173	2.43e-06	lSLMxF	0.00309363	22.2533	22.1806	GCST90277299
rs16916055	C	T	C	T	0.421103	0.0300099	0.00880666	0.00677371	07mOc1	91426863	0.899466	0.23754	PCOS	0.0915308	0.969731	7173	4.28e-06	lSLMxF	0.00294213	21.1603	22.1806	GCST90277299
rs181751380	A	G	A	G	0.227681	0.0347798	0.0337463	0.030074	07mOc1	50773538	0.758468	0.113107	PCOS	0.0470724	0.962838	7173	1.34e-06	lSLMxF	0.00325092	23.3884	22.1806	GCST90277299
rs2169387	G	A	G	A	0.107289	0.0421046	0.849991	0.853666	07mOc1	9323885	0.432088	0.0535939	PCOS	0.0234477	0.997808	7173	4.82e-06	lSLMxF	0.00291034	20.9309	22.1806	GCST90277299
rs2183640	A	G	A	G	-0.107241	-0.0278909	0.161628	0.159279	07mOc1	232142866	0.588423	0.0515427	PCOS	0.0226767	0.99959	7173	2.3e-06	lSLMxF	0.0031082	22.3584	22.1806	GCST90277299
rs2708081	C	T	C	T	-0.0826365	-0.0657548	0.490334	0.493667	07mOc1	121025485	0.0831687	0.0379517	PCOS	0.0167601	0.996355	7173	8.38e-07	lSLMxF	0.0033777	24.3035	22.1806	GCST90277299
rs2797620	T	C	T	C	-0.102314	-0.0155374	0.332583	0.32875	07mOc1	94975736	0.700076	0.040334	PCOS	0.0175877	0.996542	7173	6.23e-09	lSLMxF	0.00469577	33.8323	22.1806	GCST90277299
rs34677254	CT	C	CT	C	0.161391	-0.021093	0.0655719	0.0641047	07mOc1	59020591	0.788326	0.0785632	PCOS	0.0355015	0.904942	7173	5.55e-06	lSLMxF	0.00287286	20.6607	22.1806	GCST90277299
rs34832413	G	A	G	A	-0.118055	-0.0174198	0.112499	0.11017	07mOc1	71310208	0.774756	0.0608746	PCOS	0.0263687	0.994363	7173	7.68e-06	lSLMxF	0.00278663	20.0387	22.1806	GCST90277299
rs34833702	T	C	T	C	0.18589	0.0502713	0.0521215	0.056192	07mOc1	218198038	0.543323	0.0827109	PCOS	0.0379638	0.976382	7173	9.96e-07	lSLMxF	0.00333137	23.9691	22.1806	GCST90277299
rs4629629	T	C	T	C	0.0938965	0.0676076	0.764985	0.763844	07mOc1	86296114	0.129954	0.0446466	PCOS	0.0196656	0.999546	7173	1.83e-06	lSLMxF	0.00316815	22.791	22.1806	GCST90277299
rs535686	C	T	C	T	-0.221494	-0.0608283	0.0335591	0.0344511	07mOc1	155568069	0.560681	0.104546	PCOS	0.0479939	0.946767	7173	4e-06	lSLMxF	0.00296049	21.2927	22.1806	GCST90277299
rs5769111	T	C	T	C	0.0966475	0.0238945	0.196309	0.195331	07mOc1	46721676	0.618546	0.0479894	PCOS	0.0215542	0.940264	7173	7.44e-06	lSLMxF	0.00279512	20.1	22.1806	GCST90277299
rs612577	C	T	C	T	-0.127516	-0.0832167	0.179796	0.18745	07mOc1	230188618	0.086441	0.0485377	PCOS	0.0215863	0.996871	7173	3.63e-09	lSLMxF	0.00484133	34.8861	22.1806	GCST90277299
rs67835422	T	C	T	C	-0.0817305	0.0181965	0.276912	0.278977	07mOc1	71877919	0.666003	0.0421565	PCOS	0.0184537	0.999377	7173	9.6e-06	lSLMxF	0.00272719	19.6101	22.1806	GCST90277299
rs7252513	A	G	A	G	0.172287	0.170424	0.0556654	0.0542095	07mOc1	1991747	0.0439552	0.0845978	PCOS	0.0371009	0.983944	7173	3.48e-06	lSLMxF	0.00299731	21.5583	22.1806	GCST90277299
rs73215839	T	C	T	C	0.240743	-0.132923	0.0334803	0.0397628	07mOc1	92131416	0.174637	0.0979209	PCOS	0.047273	0.959573	7173	3.62e-07	lSLMxF	0.00360257	25.9275	22.1806	GCST90277299
rs77027238	A	G	A	G	0.171866	0.0557496	0.0495664	0.0527333	07mOc1	43849174	0.508287	0.0842766	PCOS	0.0385169	0.972095	7173	8.24e-06	lSLMxF	0.00276804	19.9047	22.1806	GCST90277299
rs77191869	C	T	C	T	-0.20742	-0.193655	0.0368946	0.0377287	07mOc1	70566761	0.0531631	0.100153	PCOS	0.0444713	0.984998	7173	3.15e-06	lSLMxF	0.00302361	21.7481	22.1806	GCST90277299
rs8034802	A	T	A	T	0.0855686	0.0337497	0.310621	0.300835	07mOc1	58432593	0.414499	0.0413598	PCOS	0.0182908	0.995376	7173	2.94e-06	lSLMxF	0.00304186	21.8797	22.1806	GCST90277299
rs112534228	C	A	C	A	0.209601	-0.0729691	0.0381435	0.0408247	AHxMGW	6260820	0.449453	0.0964781	PCOS	0.0446883	0.937077	7169	2.78e-06	ifqHfb	0.00305921	21.9927	28.1463	GCST90277303
rs114162005	C	A	C	A	-0.178567	-0.072844	0.0526379	0.0529198	AHxMGW	148308352	0.394134	0.0854831	PCOS	0.0394103	0.887651	7169	5.96e-06	ifqHfb	0.0028555	20.524	28.1463	GCST90277303
rs11577288	A	G	A	G	0.089275	-0.0306265	0.233553	0.221354	AHxMGW	242606205	0.502926	0.0457184	PCOS	0.0198718	0.984166	7169	7.14e-06	ifqHfb	0.00280741	20.1773	28.1463	GCST90277303
rs116259186	C	T	C	T	0.226895	0.09032	0.0291657	0.0299334	AHxMGW	74502464	0.417372	0.11137	PCOS	0.0506182	0.975323	7169	7.49e-06	ifqHfb	0.00279488	20.087	28.1463	GCST90277303
rs11648397	C	G	C	G	0.151989	0.141086	0.0783442	0.0731035	AHxMGW	78589971	0.0540854	0.0732472	PCOS	0.0316454	0.97563	7169	1.59e-06	ifqHfb	0.00320737	23.0612	28.1463	GCST90277303
rs116917626	T	C	T	C	-0.236328	0.0431815	0.0275072	0.021952	AHxMGW	51561964	0.74435	0.132419	PCOS	0.0524785	0.967028	7169	6.79e-06	ifqHfb	0.00282086	20.2743	28.1463	GCST90277303
rs1169288	C	A	C	A	0.0774931	0.0422015	0.377162	0.373256	AHxMGW	120978847	0.283844	0.0393772	PCOS	0.0171591	1	7169	6.39e-06	ifqHfb	0.0028369	20.3899	28.1463	GCST90277303
rs11847009	A	T	A	T	-0.110814	-0.0522008	0.173829	0.188801	AHxMGW	33476504	0.282344	0.0485558	PCOS	0.0223005	0.99461	7169	6.87e-07	ifqHfb	0.00343248	24.6853	28.1463	GCST90277303
rs13001426	A	C	A	C	0.335272	-0.000795606	0.0135873	0.0131056	AHxMGW	169055662	0.996257	0.169575	PCOS	0.0744496	0.91641	7169	6.79e-06	ifqHfb	0.00282088	20.2744	28.1463	GCST90277303
rs139676091	A	T	A	T	0.371107	-0.0633759	0.0105207	0.0119402	AHxMGW	16403106	0.719916	0.176746	PCOS	0.0828434	0.966093	7169	7.59e-06	ifqHfb	0.00279132	20.0614	28.1463	GCST90277303
rs140123208	G	A	G	A	-0.203757	-0.0433626	0.03828	0.03602	AHxMGW	16863519	0.674573	0.103274	PCOS	0.0438619	0.96951	7169	3.45e-06	ifqHfb	0.00300114	21.5739	28.1463	GCST90277303
rs140588245	A	G	A	G	0.364486	0.358828	0.0113623	0.0109657	AHxMGW	124328766	0.0470782	0.180715	PCOS	0.0818203	0.933251	7169	8.52e-06	ifqHfb	0.00276045	19.8389	28.1463	GCST90277303
rs151178379	A	G	A	G	0.289243	0.12992	0.0194209	0.0176858	AHxMGW	130575137	0.372972	0.145826	PCOS	0.0613692	0.992858	7169	2.48e-06	ifqHfb	0.00308903	22.2077	28.1463	GCST90277303
rs1800961	T	C	T	C	-0.184397	0.119029	0.0524109	0.0450709	AHxMGW	44413724	0.191775	0.0911856	PCOS	0.0372183	1	7169	7.41e-07	ifqHfb	0.00341233	24.5399	28.1463	GCST90277303
rs192117305	T	C	T	C	-0.197047	-0.0275362	0.040918	0.037517	AHxMGW	33853083	0.792828	0.104843	PCOS	0.0428761	0.955937	7169	4.38e-06	ifqHfb	0.00293747	21.1148	28.1463	GCST90277303
rs2379129	A	C	A	C	-0.0812593	-0.0105965	0.399474	0.396251	AHxMGW	62310086	0.785643	0.0389616	PCOS	0.0171348	0.990013	7169	2.15e-06	ifqHfb	0.0031273	22.4837	28.1463	GCST90277303
rs2797620	T	C	T	C	-0.116496	-0.0155374	0.332583	0.32875	AHxMGW	94975736	0.700076	0.040334	PCOS	0.017535	0.996542	7169	3.27e-11	ifqHfb	0.00611908	44.1255	28.1463	GCST90277303
rs3134937	T	C	T	C	-0.0950661	-0.0550553	0.200107	0.189746	AHxMGW	32238762	0.255715	0.0484395	PCOS	0.0207676	0.992482	7169	4.78e-06	ifqHfb	0.00291442	20.9487	28.1463	GCST90277303
rs4808779	G	A	G	A	-0.0883694	-0.0600843	0.666389	0.654659	AHxMGW	18294126	0.133852	0.0400807	PCOS	0.0176817	0.994939	7169	5.93e-07	ifqHfb	0.00347206	24.9709	28.1463	GCST90277303
rs56205329	A	G	A	G	-0.298967	-0.314525	0.0163909	0.0164868	AHxMGW	133667068	0.0404921	0.153524	PCOS	0.0671234	0.938469	7169	8.55e-06	ifqHfb	0.00275956	19.8325	28.1463	GCST90277303
rs56374730	G	T	G	T	0.0885417	0.0364157	0.296257	0.303596	AHxMGW	15773795	0.37651	0.0411783	PCOS	0.0183593	0.993107	7169	1.44e-06	ifqHfb	0.00323384	23.2521	28.1463	GCST90277303
rs59739041	C	T	C	T	0.182909	0.0564122	0.0478687	0.0483058	AHxMGW	58368884	0.520581	0.0878078	PCOS	0.038697	0.991923	7169	2.32e-06	ifqHfb	0.00310675	22.3354	28.1463	GCST90277303
rs6141277	C	G	C	G	-0.0752064	-0.055587	0.493171	0.497565	AHxMGW	32243354	0.143274	0.0379768	PCOS	0.0167689	0.998931	7169	7.41e-06	ifqHfb	0.00279785	20.1085	28.1463	GCST90277303
rs62239496	G	A	G	A	-0.094359	0.0170065	0.201222	0.204866	AHxMGW	37451054	0.717994	0.0470911	PCOS	0.0210261	0.994312	7169	7.3e-06	ifqHfb	0.00280138	20.1339	28.1463	GCST90277303
rs6498540	G	A	G	A	-0.199133	-0.000122301	0.334003	0.332729	AHxMGW	15036737	0.997573	0.0402045	PCOS	0.0176083	0.994168	7169	2.09e-29	ifqHfb	0.0175272	127.859	28.1463	GCST90277303
rs72827678	G	T	G	T	0.14265	-0.0128513	0.0855746	0.0812436	AHxMGW	168832803	0.853592	0.0696409	PCOS	0.0300782	0.98911	7169	2.15e-06	ifqHfb	0.00312767	22.4863	28.1463	GCST90277303
rs78009561	G	C	G	C	-0.127445	-0.0349346	0.0958629	0.0929403	AHxMGW	158046658	0.594826	0.0656844	PCOS	0.0288245	0.982048	7169	9.94e-06	ifqHfb	0.00271945	19.5434	28.1463	GCST90277303
rs7943728	A	G	A	G	0.236081	0.0975589	0.112286	0.108517	AHxMGW	61779596	0.108187	0.0607316	PCOS	0.0265216	0.995905	7169	6.87e-19	ifqHfb	0.0109318	79.2139	28.1463	GCST90277303
rs10145681	G	A	G	A	-0.267488	-0.120342	0.976388	0.973853	CrmgPI	68688212	0.304865	0.117286	PCOS	0.0565865	0.954829	7174	2.32e-06	GZ1DGY	0.00310507	22.3389	28.9503	GCST90277308
rs1077834	C	T	C	T	0.0925274	0.0187706	0.266328	0.257508	CrmgPI	58431280	0.664271	0.0432478	PCOS	0.0192478	0.977652	7174	1.56e-06	GZ1DGY	0.00321085	23.1024	28.9503	GCST90277308
rs10779836	T	C	T	C	0.0919518	0.0975117	0.77689	0.771556	CrmgPI	230167404	0.0305555	0.0450857	PCOS	0.0199508	0.997174	7174	4.12e-06	GZ1DGY	0.00295226	21.2363	28.9503	GCST90277308
rs10850057	T	C	T	C	-0.124578	-0.0378981	0.100366	0.0901148	CrmgPI	112553648	0.572116	0.0670837	PCOS	0.0279248	0.992213	7174	8.27e-06	GZ1DGY	0.00276655	19.8967	28.9503	GCST90277308
rs10889352	C	T	C	T	-0.112327	-0.0112808	0.262366	0.26362	CrmgPI	62633352	0.792423	0.0428657	PCOS	0.0188425	0.999733	7174	2.61e-09	GZ1DGY	0.00492928	35.528	28.9503	GCST90277308
rs113277188	C	G	C	G	-0.290768	-0.194891	0.0176452	0.0195815	CrmgPI	151601186	0.156735	0.137621	PCOS	0.0655016	0.926146	7174	9.15e-06	GZ1DGY	0.00273928	19.7001	28.9503	GCST90277308
rs13278111	T	C	T	C	-0.0767138	-0.0219315	0.430186	0.429536	CrmgPI	22702678	0.570209	0.0386292	PCOS	0.0170597	0.978289	7174	7e-06	GZ1DGY	0.00281074	20.2154	28.9503	GCST90277308
rs136061	G	C	G	C	0.0889544	-0.00823493	0.262626	0.254529	CrmgPI	46945349	0.851125	0.0438769	PCOS	0.0188504	0.990103	7174	2.41e-06	GZ1DGY	0.00309447	22.2624	28.9503	GCST90277308
rs140268092	T	C	T	C	0.582145	-0.12352	0.00466956	0.0054645	CrmgPI	29977517	0.627495	0.254546	PCOS	0.128016	0.889269	7174	5.51e-06	GZ1DGY	0.00287424	20.6734	28.9503	GCST90277308
rs144512980	C	T	C	T	0.369969	-0.312258	0.0152105	0.0112613	CrmgPI	18685527	0.0926702	0.185704	PCOS	0.0689118	0.992911	7174	8.17e-08	GZ1DGY	0.00400166	28.8153	28.9503	GCST90277308
rs1532085	G	A	G	A	-0.109594	0.0140715	0.573441	0.57784	CrmgPI	58391167	0.713954	0.0383889	PCOS	0.0168054	1	7174	7.42e-11	GZ1DGY	0.00589315	42.5162	28.9503	GCST90277308
rs17231506	T	C	T	C	0.10933	0.0589291	0.27829	0.279081	CrmgPI	56960616	0.163716	0.0423134	PCOS	0.0185618	0.998683	7174	4.04e-09	GZ1DGY	0.00481263	34.6831	28.9503	GCST90277308
rs174574	C	A	C	A	-0.201919	-0.0438203	0.590933	0.586732	CrmgPI	61832870	0.253212	0.038352	PCOS	0.0168937	1	7174	1.28e-32	GZ1DGY	0.0195245	142.818	28.9503	GCST90277308
rs2000827	A	T	A	T	0.121845	0.106233	0.893849	0.891424	CrmgPI	49695288	0.0804933	0.0607802	PCOS	0.0271448	0.9747	7174	7.27e-06	GZ1DGY	0.00280067	20.1429	28.9503	GCST90277308
rs2126263	A	G	A	G	0.111614	0.0374263	0.849792	0.853484	CrmgPI	9324101	0.484757	0.0535678	PCOS	0.023426	0.997862	7174	1.93e-06	GZ1DGY	0.00315433	22.6945	28.9503	GCST90277308
rs3741298	T	C	T	C	-0.0894461	-0.0305879	0.765351	0.768659	CrmgPI	116786845	0.49581	0.0449098	PCOS	0.0196136	0.998426	7174	5.19e-06	GZ1DGY	0.00289061	20.7916	28.9503	GCST90277308
rs41391244	C	T	C	T	-0.0929218	-0.0501603	0.219828	0.233786	CrmgPI	111314654	0.260428	0.0445719	PCOS	0.0200901	0.998901	7174	3.8e-06	GZ1DGY	0.00297315	21.387	28.9503	GCST90277308
rs41441450	T	C	T	C	-0.393839	0.0415058	0.00982439	0.00975423	CrmgPI	86717236	0.830866	0.194324	PCOS	0.0852696	0.987317	7174	3.92e-06	GZ1DGY	0.00296482	21.3269	28.9503	GCST90277308
rs4848460	T	C	T	C	0.175394	0.0458448	0.0501636	0.0548167	CrmgPI	117641775	0.580373	0.0829259	PCOS	0.0384117	0.963583	7174	5.05e-06	GZ1DGY	0.00289788	20.844	28.9503	GCST90277308
rs56057593	T	C	T	C	-0.227341	-0.00656401	0.0315323	0.0292713	CrmgPI	204579749	0.954231	0.114368	PCOS	0.0494237	0.928444	7174	4.3e-06	GZ1DGY	0.00294066	21.1526	28.9503	GCST90277308
rs7300883	G	C	G	C	-0.0759025	-0.0748368	0.438227	0.438685	CrmgPI	121021637	0.0498862	0.0381637	PCOS	0.0168442	0.997779	7174	6.7e-06	GZ1DGY	0.00282243	20.2997	28.9503	GCST90277308
rs73241068	T	C	T	C	-0.218309	-0.00688548	0.0338396	0.0343095	CrmgPI	38036537	0.946991	0.103563	PCOS	0.0457382	0.996253	7174	1.85e-06	GZ1DGY	0.00316553	22.7753	28.9503	GCST90277308
rs79008894	T	C	T	C	0.208644	0.0401377	0.039388	0.0341707	CrmgPI	140097358	0.703046	0.10529	PCOS	0.0458999	0.855507	7174	5.56e-06	GZ1DGY	0.00287196	20.657	28.9503	GCST90277308
rs10951096	G	A	G	A	-0.0871623	-0.00238849	0.724846	0.717443	xPGJbO	3168526	0.954701	0.0420478	PCOS	0.0196071	0.992699	6709	8.9e-06	fSFo2O	0.00293694	19.7561	29.6329	GCST90277322
rs117435540	A	G	A	G	0.529044	0.27142	0.00695199	0.00806464	xPGJbO	124011070	0.196136	0.209974	PCOS	0.114225	0.876428	6709	3.69e-06	fSFo2O	0.00318726	21.4453	29.6329	GCST90277322
rs12671763	A	C	A	C	0.310947	0.0107881	0.0166913	0.0159045	xPGJbO	28483085	0.942718	0.150141	PCOS	0.069073	0.94638	6709	6.85e-06	fSFo2O	0.00301154	20.2594	29.6329	GCST90277322
rs1800588	T	C	T	C	0.0959676	0.0362728	0.258046	0.248642	xPGJbO	58431476	0.406749	0.0437217	PCOS	0.0200475	0.985053	6709	1.73e-06	fSFo2O	0.003404	22.9086	29.6329	GCST90277322
rs1833350	T	C	T	C	0.0908544	0.0283836	0.252404	0.257204	xPGJbO	71103693	0.513982	0.0434899	PCOS	0.0202856	0.96784	6709	7.62e-06	fSFo2O	0.002981	20.0533	29.6329	GCST90277322
rs2360706	C	G	C	G	0.091205	0.0620527	0.765826	0.74772	xPGJbO	420203	0.156422	0.0437852	PCOS	0.0203718	0.987398	6709	7.69e-06	fSFo2O	0.00297869	20.0378	29.6329	GCST90277322
rs6015087	C	T	C	T	0.0782492	0.0472033	0.420664	0.421346	xPGJbO	57822739	0.220569	0.0385328	PCOS	0.0176762	0.980375	6709	9.71e-06	fSFo2O	0.00291244	19.5908	29.6329	GCST90277322
rs62501991	T	C	T	C	-0.100633	-0.0501048	0.179884	0.184207	xPGJbO	15196227	0.30681	0.0490292	PCOS	0.022429	0.996525	6709	7.35e-06	fSFo2O	0.00299159	20.1248	29.6329	GCST90277322
rs6498540	G	A	G	A	-0.153834	-0.000122301	0.334003	0.332729	xPGJbO	15036737	0.997573	0.0402045	PCOS	0.0183297	0.994168	6709	5.73e-17	fSFo2O	0.0103896	70.4149	29.6329	GCST90277322
rs7412	T	C	T	C	0.22452	0.0782912	0.053066	0.0525919	xPGJbO	44908822	0.357946	0.0851651	PCOS	0.0382406	1	6709	4.52e-09	fSFo2O	0.00511184	34.4613	29.6329	GCST90277322
rs75085081	A	G	A	G	0.23801	-0.256498	0.0278796	0.0231058	xPGJbO	118930336	0.0401634	0.124995	PCOS	0.0534113	0.944026	6709	8.47e-06	fSFo2O	0.00295109	19.8516	29.6329	GCST90277322
rs75111872	A	G	A	G	-0.10891	-0.0315631	0.162122	0.162637	xPGJbO	134061016	0.539593	0.0514537	PCOS	0.0232737	0.998362	6709	2.93e-06	fSFo2O	0.00325336	21.8915	29.6329	GCST90277322
rs79036443	C	A	C	A	-0.19668	-0.0181522	0.041988	0.0416347	xPGJbO	52780240	0.850079	0.0960343	PCOS	0.0432978	0.957843	6709	5.65e-06	fSFo2O	0.00306618	20.6281	29.6329	GCST90277322
rs9552958	T	C	T	C	-0.135897	-0.0689569	0.0951393	0.0987154	xPGJbO	23426939	0.28064	0.0639151	PCOS	0.0299195	0.955638	6709	5.66e-06	fSFo2O	0.00306563	20.6244	29.6329	GCST90277322
rs968567	T	C	T	C	0.270612	0.106166	0.113005	0.108697	xPGJbO	61828092	0.079827	0.0606077	PCOS	0.0270549	0.998523	6709	2.17e-23	fSFo2O	0.0146932	100.017	29.6329	GCST90277322
rs968742	G	A	G	A	0.0808047	0.0317648	0.519497	0.523959	xPGJbO	29412521	0.402976	0.0379817	PCOS	0.0172012	0.998198	6709	2.68e-06	fSFo2O	0.00327847	22.0611	29.6329	GCST90277322
rs113370662	T	C	T	C	0.158177	0.0889371	0.0636007	0.0604416	fD0VZr	3535970	0.276036	0.0816486	PCOS	0.0354318	0.939622	7153	8.15e-06	ZR896I	0.00277846	19.9241	26.4707	GCST90277343
rs114401161	G	T	G	T	0.195392	0.11093	0.0417086	0.038033	fD0VZr	154241592	0.264544	0.099425	PCOS	0.0418866	0.981723	7153	3.14e-06	ZR896I	0.00303288	21.7541	26.4707	GCST90277343
rs114930909	A	G	A	G	0.369	0.0446832	0.0118535	0.0109537	fD0VZr	60237477	0.807897	0.183775	PCOS	0.0784172	0.954444	7153	2.57e-06	ZR896I	0.00308603	22.1365	26.4707	GCST90277343
rs12922657	G	A	G	A	0.0789371	0.0935593	0.358278	0.352146	fD0VZr	57284962	0.018434	0.0396979	PCOS	0.017444	0.96723	7153	6.13e-06	ZR896I	0.00285457	20.4715	26.4707	GCST90277343
rs140484966	C	T	C	T	-0.245705	-0.14939	0.0277132	0.0272502	fD0VZr	30352436	0.194069	0.115036	PCOS	0.0547773	0.8887	7153	7.38e-06	ZR896I	0.00280491	20.1143	26.4707	GCST90277343
rs149058290	T	C	T	C	-0.358153	-0.413586	0.0120307	0.0111968	fD0VZr	38235392	0.0238825	0.183082	PCOS	0.0793644	0.923409	7153	6.5e-06	ZR896I	0.00283898	20.3594	26.4707	GCST90277343
rs150046733	C	T	C	T	-0.175339	0.132055	0.0492144	0.0517339	fD0VZr	732354	0.123521	0.085741	PCOS	0.0392027	0.971674	7153	7.84e-06	ZR896I	0.00278884	19.9988	26.4707	GCST90277343
rs1601934	A	G	A	G	-0.0873785	-0.00369366	0.645294	0.654378	fD0VZr	58379522	0.926095	0.0398199	PCOS	0.0174555	0.985303	7153	5.69e-07	ZR896I	0.0034909	25.0509	26.4707	GCST90277343
rs17231506	T	C	T	C	0.117104	0.0589291	0.27829	0.279081	fD0VZr	56960616	0.163716	0.0423134	PCOS	0.0185591	0.998683	7153	2.96e-10	ZR896I	0.00553517	39.8023	26.4707	GCST90277343
rs174574	C	A	C	A	-0.155504	-0.0438203	0.590933	0.586732	fD0VZr	61832870	0.253212	0.038352	PCOS	0.0169734	1	7153	6.55e-20	ZR896I	0.0115982	83.912	26.4707	GCST90277343
rs1800588	T	C	T	C	0.103295	0.0362728	0.258046	0.248642	fD0VZr	58431476	0.406749	0.0437217	PCOS	0.0193949	0.985053	7153	1.03e-07	ZR896I	0.00394981	28.3571	26.4707	GCST90277343
rs191784724	C	A	C	A	0.233553	-0.155366	0.0305502	0.0265136	fD0VZr	43502581	0.190247	0.118614	PCOS	0.0494617	0.984595	7153	2.38e-06	ZR896I	0.00310737	22.2901	26.4707	GCST90277343
rs35874447	G	A	G	A	0.0959355	0.121317	0.288145	0.280595	fD0VZr	124967043	0.0034776	0.0415181	PCOS	0.0186591	0.96425	7153	2.8e-07	ZR896I	0.00368203	26.4275	26.4707	GCST90277343
rs375094094	C	T	C	T	-0.344039	-0.135013	0.0126805	0.0129907	fD0VZr	20097890	0.426393	0.169746	PCOS	0.076255	0.950062	7153	6.53e-06	ZR896I	0.00283763	20.3497	26.4707	GCST90277343
rs61448283	T	C	T	C	-0.174565	0.0565538	0.0543007	0.0545332	fD0VZr	169316922	0.498218	0.0834993	PCOS	0.0376898	0.952703	7153	3.69e-06	ZR896I	0.00299005	21.4459	26.4707	GCST90277343
rs7677028	G	C	G	C	0.324496	-0.0828589	0.0142746	0.0157195	fD0VZr	137022381	0.587307	0.152667	PCOS	0.070607	0.96779	7153	4.38e-06	ZR896I	0.00294411	21.1155	26.4707	GCST90277343
rs784655	G	A	G	A	-0.080955	0.00944843	0.549955	0.552176	fD0VZr	107072174	0.804531	0.0381774	PCOS	0.0168536	0.997275	7153	1.59e-06	ZR896I	0.00321525	23.0664	26.4707	GCST90277343
rs9366277	T	A	T	A	-0.0775329	0.0181924	0.636456	0.628944	fD0VZr	10147800	0.643144	0.0392662	PCOS	0.0173795	0.99749	7153	8.27e-06	ZR896I	0.00277461	19.8965	26.4707	GCST90277343
rs10069895	C	T	C	T	0.0972163	0.067349	0.764282	0.763722	gFGHSA	86297284	0.13129	0.0446305	PCOS	0.0195964	1	7128	7.18e-07	fkBOuu	0.00344081	24.6039	56.4498	GCST90277347
rs10276778	C	T	C	T	-0.181593	-0.146447	0.043993	0.0452856	gFGHSA	146994417	0.107128	0.0908912	PCOS	0.0402628	0.995393	7128	6.58e-06	fkBOuu	0.00284567	20.3361	56.4498	GCST90277347
rs10468017	T	C	T	C	0.297746	0.000970617	0.337526	0.331298	gFGHSA	58386313	0.980718	0.0401606	PCOS	0.0172007	1	7128	9.03e-66	fkBOuu	0.0403412	299.556	56.4498	GCST90277347
rs10761714	A	G	A	G	-0.103749	-0.133684	0.844908	0.849757	gFGHSA	63110944	0.00894067	0.0511353	PCOS	0.0229842	0.994384	7128	6.47e-06	fkBOuu	0.00285037	20.3698	56.4498	GCST90277347
rs111543310	C	T	C	T	0.280285	0.293218	0.022257	0.0229542	gFGHSA	59239619	0.020972	0.127017	PCOS	0.0604114	0.88993	7128	3.55e-06	fkBOuu	0.00301082	21.5199	56.4498	GCST90277347
rs112129861	C	G	C	G	0.155975	0.0728966	0.0648212	0.0660459	gFGHSA	59047450	0.336381	0.075828	PCOS	0.0337639	0.996262	7128	3.91e-06	fkBOuu	0.00298496	21.3345	56.4498	GCST90277347
rs117376818	A	G	A	G	0.630354	0.31076	0.0158097	0.0154109	gFGHSA	58506762	0.0443047	0.154515	PCOS	0.0703718	0.900343	7128	4.16e-19	fkBOuu	0.0111312	80.2139	56.4498	GCST90277347
rs117900629	A	G	A	G	-0.213456	0.123966	0.0617708	0.0558503	gFGHSA	62205328	0.136375	0.0832306	PCOS	0.0344698	0.988031	7128	6.25e-10	fkBOuu	0.00535108	38.3369	56.4498	GCST90277347
rs1260326	C	T	C	T	-0.121988	-0.03341	0.650878	0.651705	gFGHSA	27508073	0.401243	0.0398022	PCOS	0.0173997	1	7128	2.57e-12	fkBOuu	0.00684855	49.1393	56.4498	GCST90277347
rs12928099	A	C	A	C	-0.112552	-0.0178686	0.274439	0.282624	gFGHSA	15056648	0.67137	0.0421163	PCOS	0.0185966	0.997675	7128	1.5e-09	fkBOuu	0.00511264	36.6199	56.4498	GCST90277347
rs13110318	A	G	A	G	-0.121034	0.00619316	0.113863	0.118897	gFGHSA	38137235	0.91583	0.058599	PCOS	0.0261485	1	7128	3.74e-06	fkBOuu	0.00299675	21.419	56.4498	GCST90277347
rs138283783	C	T	C	T	0.351669	0.138568	0.0266297	0.0236897	gFGHSA	58244328	0.267687	0.125016	PCOS	0.0535669	0.957046	7128	5.56e-11	fkBOuu	0.00601021	43.0877	56.4498	GCST90277347
rs141883259	G	A	G	A	0.372523	0.0655883	0.0102326	0.0100902	gFGHSA	120061007	0.737918	0.196013	PCOS	0.0826088	0.979461	7128	6.59e-06	fkBOuu	0.00284478	20.3297	56.4498	GCST90277347
rs149431055	T	C	T	C	-0.243011	-0.388979	0.0248291	0.0268605	gFGHSA	115874677	0.00261867	0.12926	PCOS	0.0547244	0.973922	7128	9.1e-06	fkBOuu	0.00275881	19.7137	56.4498	GCST90277347
rs174527	C	G	C	G	0.101831	0.000167009	0.44432	0.450361	gFGHSA	61770929	0.996514	0.0382201	PCOS	0.017101	0.975612	7128	2.73e-09	fkBOuu	0.00494988	35.4483	56.4498	GCST90277347
rs174567	G	A	G	A	0.343079	0.0528934	0.409153	0.413682	gFGHSA	61825533	0.167659	0.0383351	PCOS	0.0165611	0.999594	7128	1.25e-92	fkBOuu	0.0567874	429.03	56.4498	GCST90277347
rs2840005	C	T	C	T	-0.111328	-0.184813	0.13271	0.135424	gFGHSA	55803533	0.0012458	0.0572499	PCOS	0.02498	0.964798	7128	8.44e-06	fkBOuu	0.00277874	19.8565	56.4498	GCST90277347
rs2946493	C	T	C	T	0.105338	-0.0245697	0.206115	0.19697	gFGHSA	12966162	0.608404	0.0479547	PCOS	0.0208291	0.977846	7128	4.35e-07	fkBOuu	0.00357525	25.5686	56.4498	GCST90277347
rs34733845	T	C	T	C	0.165054	-0.00615432	0.0591948	0.0598782	gFGHSA	60861641	0.938123	0.0792779	PCOS	0.0357081	0.971234	7128	3.86e-06	fkBOuu	0.00298848	21.3598	56.4498	GCST90277347
rs35828755	C	T	C	T	-0.0924564	0.058691	0.195009	0.19887	gFGHSA	17547405	0.217277	0.0475692	PCOS	0.0208411	0.992873	7128	9.29e-06	fkBOuu	0.00275339	19.6748	56.4498	GCST90277347
rs419482	T	A	T	A	-0.07818	0.0611274	0.407997	0.394506	gFGHSA	94336592	0.114605	0.0387415	PCOS	0.0169641	0.998544	7128	4.12e-06	fkBOuu	0.00297078	21.2328	56.4498	GCST90277347
rs4296402	A	G	A	G	0.105692	0.0704092	0.159558	0.157236	gFGHSA	174696563	0.179542	0.0524595	PCOS	0.0230234	0.981009	7128	4.49e-06	fkBOuu	0.00294778	21.068	56.4498	GCST90277347
rs449480	C	G	C	G	0.0762587	0.0572606	0.540988	0.54194	gFGHSA	84499954	0.135148	0.0383244	PCOS	0.0168203	0.990669	7128	5.89e-06	fkBOuu	0.00287537	20.5489	56.4498	GCST90277347
rs62291572	T	C	T	C	0.100166	-0.00954455	0.214393	0.209529	gFGHSA	4996200	0.838967	0.0469677	PCOS	0.0210358	0.942146	7128	1.96e-06	fkBOuu	0.00317085	22.6673	56.4498	GCST90277347
rs62434228	A	G	A	G	0.108606	-0.0246136	0.160293	0.153933	gFGHSA	154681357	0.645775	0.0535499	PCOS	0.0229892	0.986083	7128	2.35e-06	fkBOuu	0.00312129	22.312	56.4498	GCST90277347
rs633695	G	A	G	A	0.254709	0.0348816	0.313941	0.304806	gFGHSA	58433640	0.397622	0.0412372	PCOS	0.0179728	1	7128	5.56e-45	fkBOuu	0.0274045	200.787	56.4498	GCST90277347
rs7226158	C	T	C	T	-0.0807882	0.0575023	0.68429	0.683279	gFGHSA	79394643	0.160371	0.0409612	PCOS	0.0178436	1	7128	6.06e-06	fkBOuu	0.00286758	20.4932	56.4498	GCST90277347
rs72679383	T	G	T	G	0.286005	-0.14804	0.0215822	0.0229233	gFGHSA	100929253	0.248223	0.128209	PCOS	0.0585195	0.962906	7128	1.04e-06	fkBOuu	0.00333984	23.8794	56.4498	GCST90277347
rs73424597	C	T	C	T	0.354711	0.186046	0.0350264	0.0368995	gFGHSA	58607410	0.0670888	0.101605	PCOS	0.0453423	0.992217	7128	5.88e-15	fkBOuu	0.00851259	61.1815	56.4498	GCST90277347
rs805292	A	G	A	G	0.0850189	0.00176301	0.377941	0.363722	gFGHSA	31722232	0.964384	0.0394822	PCOS	0.0174316	0.999613	7128	1.1e-06	fkBOuu	0.00332615	23.7812	56.4498	GCST90277347
rs964184	C	G	C	G	-0.154485	-0.103762	0.848991	0.855469	gFGHSA	116778201	0.0551798	0.0541146	PCOS	0.0231622	1	7128	2.75e-11	fkBOuu	0.00620217	44.4725	56.4498	GCST90277347
rs10234951	G	T	G	T	-0.150893	-0.0268863	0.0800466	0.081819	dcSKBk	94419222	0.696211	0.0688615	PCOS	0.0310167	0.988132	7169	1.17e-06	nACPPj	0.00329046	23.6606	29.017	GCST90277351
rs1034755	T	C	T	C	0.0850495	0.0211069	0.31944	0.310137	dcSKBk	8811155	0.608467	0.0412033	PCOS	0.0179284	0.982963	7169	2.13e-06	nACPPj	0.00312925	22.4978	29.017	GCST90277351
rs10487877	G	C	A	C	0.181516	0.0537148	0.0473281	0.200515	dcSKBk	80837985	0.258464	0.047534	PCOS	0.0397779	0.977479	7169	5.12e-06	nACPPj	0.0028962	20.8173	29.017	GCST90277351
rs10494405	C	T	C	T	-0.126556	0.0242688	0.106309	0.104006	dcSKBk	163979236	0.698147	0.062577	PCOS	0.0276044	0.974777	7169	4.62e-06	nACPPj	0.00292334	21.013	29.017	GCST90277351
rs11136432	G	T	G	T	-0.0804567	0.0463976	0.602149	0.586111	dcSKBk	1843472	0.228543	0.0385324	PCOS	0.0171434	0.984351	7169	2.74e-06	nACPPj	0.00306295	22.0196	29.017	GCST90277351
rs11725298	C	T	C	T	0.259215	0.0363999	0.022275	0.0254136	dcSKBk	52717255	0.765283	0.121922	PCOS	0.0567226	0.962383	7169	4.96e-06	nACPPj	0.0029046	20.8779	29.017	GCST90277351
rs12923459	A	G	A	G	-0.0749478	0.0141047	0.457172	0.45077	dcSKBk	56955918	0.710354	0.0379793	PCOS	0.0168499	0.992966	7169	8.79e-06	nACPPj	0.00275212	19.7789	29.017	GCST90277351
rs13123798	C	G	C	G	0.0846761	-0.0401285	0.589069	0.594859	dcSKBk	183919435	0.30459	0.0390872	PCOS	0.017151	0.933182	7169	8.11e-07	nACPPj	0.00338852	24.3681	29.017	GCST90277351
rs143745495	T	C	T	C	-0.098227	-0.0782766	0.172423	0.175365	dcSKBk	119172555	0.116811	0.0499117	PCOS	0.0220739	0.997523	7169	8.71e-06	nACPPj	0.00275453	19.7962	29.017	GCST90277351
rs204474	T	C	T	C	-0.0841047	-0.00371409	0.598366	0.597711	dcSKBk	44983921	0.923297	0.0385753	PCOS	0.0171182	0.994045	7169	9.15e-07	nACPPj	0.00335588	24.1325	29.017	GCST90277351
rs2070895	A	G	A	G	0.0850477	0.0226738	0.266647	0.258165	dcSKBk	58431740	0.599659	0.0431971	PCOS	0.0192303	0.979714	7169	9.89e-06	nACPPj	0.00272089	19.5538	29.017	GCST90277351
rs2277289	C	T	C	T	0.0804229	0.000783508	0.326323	0.324607	dcSKBk	118311945	0.984567	0.0405042	PCOS	0.0178458	1	7169	6.69e-06	nACPPj	0.00282488	20.3033	29.017	GCST90277351
rs2573210	A	G	A	G	0.113351	-0.105897	0.837819	0.828094	dcSKBk	232520315	0.0354266	0.0503447	PCOS	0.0227393	0.982932	7169	6.34e-07	nACPPj	0.0034541	24.8414	29.017	GCST90277351
rs3820438	C	G	C	G	0.0899233	-0.0185847	0.290801	0.287635	dcSKBk	201955621	0.658569	0.0420572	PCOS	0.0183875	0.97805	7169	1.03e-06	nACPPj	0.00332502	23.9099	29.017	GCST90277351
rs3826884	A	G	A	G	-0.179098	0.0569641	0.149208	0.155664	dcSKBk	55226813	0.273897	0.0520632	PCOS	0.0235917	0.989784	7169	3.56e-14	nACPPj	0.00797493	57.6158	29.017	GCST90277351
rs6601694	A	G	A	G	0.0857934	-0.0464174	0.333736	0.319288	dcSKBk	8390548	0.253278	0.0406306	PCOS	0.0178013	0.992568	7169	1.47e-06	nACPPj	0.00322954	23.2211	29.017	GCST90277351
rs7232502	T	C	T	C	-0.0839582	0.0417217	0.279023	0.285004	dcSKBk	77015662	0.319038	0.0418709	PCOS	0.0186466	0.980851	7169	6.81e-06	nACPPj	0.00281995	20.2678	29.017	GCST90277351
rs7445920	T	C	T	C	0.0966001	0.056053	0.193092	0.19426	dcSKBk	74678000	0.247355	0.0484552	PCOS	0.0211109	0.99404	7169	4.82e-06	nACPPj	0.00291217	20.9325	29.017	GCST90277351
rs74677222	A	G	A	G	0.145692	-0.0440988	0.0829586	0.0734615	dcSKBk	121783011	0.547941	0.0733943	PCOS	0.0304796	0.982981	7169	1.79e-06	nACPPj	0.00317696	22.8419	29.017	GCST90277351
rs78802873	A	G	A	G	0.148061	0.00712453	0.067401	0.0622702	dcSKBk	37995099	0.928423	0.0793117	PCOS	0.033302	0.995633	7169	8.88e-06	nACPPj	0.00274971	19.7615	29.017	GCST90277351
rs79337987	A	T	A	T	-0.294234	0.147924	0.0195097	0.0212452	dcSKBk	138155111	0.268194	0.133598	PCOS	0.0607827	0.966498	7169	1.32e-06	nACPPj	0.00325799	23.4263	29.017	GCST90277351
rs9265944	C	T	C	T	0.0835278	-0.0702002	0.391277	0.385764	dcSKBk	31347332	0.0727813	0.0391262	PCOS	0.0171439	0.989285	7169	1.13e-06	nACPPj	0.00330026	23.7313	29.017	GCST90277351
rs97384	C	T	C	T	0.209931	-0.0325382	0.580289	0.574788	dcSKBk	61856709	0.3977	0.0384733	PCOS	0.0168953	0.987472	7169	4.34e-35	nACPPj	0.0210819	154.348	29.017	GCST90277351
rs9946720	G	T	G	A	-0.71722	-0.0373182	0.00346697	0.404588	dcSKBk	4552061	0.332562	0.0385134	PCOS	0.150538	0.891597	7169	1.93e-06	nACPPj	0.00315632	22.693	29.017	GCST90277351
rs10466588	G	A	G	A	0.151271	0.0904703	0.095834	0.101049	qD4sJh	116739533	0.147657	0.0624856	PCOS	0.0284692	0.998004	6998	1.11e-07	3ZPUqV	0.00401826	28.2252	34.5097	GCST90277359
rs115506950	A	T	A	T	0.222176	0.120539	0.0363184	0.0359937	qD4sJh	36921090	0.243129	0.103271	PCOS	0.046089	0.973162	6998	1.46e-06	3ZPUqV	0.00330968	23.2314	34.5097	GCST90277359
rs11669648	A	G	A	G	0.107208	0.0192714	0.17249	0.172609	qD4sJh	54038742	0.701835	0.0503372	PCOS	0.0228655	0.946737	6998	2.8e-06	3ZPUqV	0.00313153	21.977	34.5097	GCST90277359
rs117113213	A	G	A	G	0.167474	0.161188	0.0713596	0.0645902	qD4sJh	40537052	0.0371938	0.0773596	PCOS	0.0343671	0.909168	6998	1.12e-06	3ZPUqV	0.00338192	23.7402	34.5097	GCST90277359
rs141824100	T	C	T	C	-0.18464	-0.0894245	0.0505242	0.0495953	qD4sJh	88985800	0.308734	0.0878535	PCOS	0.0387491	0.959637	6998	1.93e-06	3ZPUqV	0.00323406	22.6989	34.5097	GCST90277359
rs143705793	T	C	T	C	0.24437	-0.133235	0.0240773	0.02331	qD4sJh	226933	0.29935	0.128378	PCOS	0.0548458	0.978009	6998	8.49e-06	3ZPUqV	0.00282882	19.8465	34.5097	GCST90277359
rs17427389	A	G	A	G	0.108031	-0.0452902	0.191169	0.192794	qD4sJh	150841979	0.348121	0.0482715	PCOS	0.0214663	1	6998	4.96e-07	3ZPUqV	0.00360612	25.3197	34.5097	GCST90277359
rs174549	A	G	A	G	0.164055	0.0458264	0.382044	0.387302	qD4sJh	61803910	0.236681	0.0387269	PCOS	0.017408	0.998737	6998	5.75e-21	3ZPUqV	0.0125323	88.7886	34.5097	GCST90277359
rs1748199	C	T	C	T	-0.113473	-0.01101	0.262098	0.263428	qD4sJh	62591465	0.797277	0.0428619	PCOS	0.0191401	0.999411	6998	3.2e-09	3ZPUqV	0.00499743	35.1376	34.5097	GCST90277359
rs184003290	C	T	C	T	0.609681	0.0822217	0.00459208	0.00493485	qD4sJh	25953992	0.768373	0.279188	PCOS	0.135809	0.88358	6998	7.26e-06	3ZPUqV	0.00287161	20.1476	34.5097	GCST90277359
rs2264782	T	C	T	C	0.0846261	0.0388157	0.358586	0.354783	qD4sJh	120994800	0.328603	0.0397322	PCOS	0.0176457	0.998654	6998	1.65e-06	3ZPUqV	0.00327591	22.9936	34.5097	GCST90277359
rs2274890	A	G	A	G	0.102444	-0.0269352	0.264937	0.262601	qD4sJh	25320386	0.531978	0.0430972	PCOS	0.0190929	1	6998	8.32e-08	3ZPUqV	0.00409706	28.7809	34.5097	GCST90277359
rs28675901	C	T	C	T	0.124254	0.0550642	0.128185	0.127899	qD4sJh	108839211	0.333156	0.0568976	PCOS	0.0254862	0.980829	6998	1.11e-06	3ZPUqV	0.00338504	23.7622	34.5097	GCST90277359
rs34777947	C	T	C	T	0.102718	-0.0351854	0.189345	0.195218	qD4sJh	105583433	0.465486	0.0482096	PCOS	0.021588	0.965561	6998	1.99e-06	3ZPUqV	0.00322472	22.6331	34.5097	GCST90277359
rs3786247	G	T	G	T	0.158169	0.0378394	0.0963705	0.0921947	qD4sJh	49592553	0.565682	0.0658738	PCOS	0.029029	1	6998	5.25e-08	3ZPUqV	0.00422441	29.6794	34.5097	GCST90277359
rs4665972	C	T	C	T	-0.0890109	-0.0521203	0.620291	0.625995	qD4sJh	27375230	0.183046	0.039146	PCOS	0.0173971	0.995249	6998	3.19e-07	3ZPUqV	0.00372681	26.1703	34.5097	GCST90277359
rs514614	A	G	A	G	0.0764324	-0.055425	0.576248	0.570086	qD4sJh	362173	0.148537	0.0383639	PCOS	0.0172415	0.996269	6998	9.43e-06	3ZPUqV	0.00280036	19.6463	34.5097	GCST90277359
rs57107736	T	C	T	C	0.115248	0.00784457	0.141101	0.137567	qD4sJh	76627797	0.886718	0.0550657	PCOS	0.0246331	0.988184	6998	2.94e-06	3ZPUqV	0.00311816	21.8829	34.5097	GCST90277359
rs641738	C	T	C	T	-0.242422	-0.00596097	0.592842	0.604263	qD4sJh	54173068	0.877767	0.0387579	PCOS	0.0170676	0.968022	6998	3.64e-45	3ZPUqV	0.0280209	201.686	34.5097	GCST90277359
rs7241918	T	G	T	G	0.101642	0.061624	0.82082	0.829017	qD4sJh	49634583	0.218699	0.050101	PCOS	0.0218706	1	6998	3.42e-06	3ZPUqV	0.0030769	21.5924	34.5097	GCST90277359
rs73127058	A	G	A	G	-0.313408	-0.179756	0.0164731	0.0169818	qD4sJh	77835346	0.22857	0.149293	PCOS	0.0682557	0.943064	6998	4.47e-06	3ZPUqV	0.00300374	21.0775	34.5097	GCST90277359
rs9344829	T	C	T	C	0.0858645	0.0735663	0.373208	0.383288	qD4sJh	64177173	0.060062	0.039124	PCOS	0.0174709	0.992632	6998	9.08e-07	3ZPUqV	0.00343975	24.1475	34.5097	GCST90277359
rs9666759	G	T	G	T	-0.0776438	-0.0151489	0.420179	0.43529	qD4sJh	11262071	0.691406	0.0381633	PCOS	0.017122	0.994407	6998	5.86e-06	3ZPUqV	0.00292992	20.558	34.5097	GCST90277359
rs112713750	T	C	T	C	-0.267242	-0.0775742	0.0204914	0.0191826	FJdSPN	135205323	0.575419	0.138503	PCOS	0.0582638	0.996914	7170	4.58e-06	A6qRtu	0.00292564	21.0325	49.8863	GCST90277362
rs114488287	A	T	A	T	-0.263131	0.0315075	0.0219914	0.0197948	FJdSPN	84010633	0.81484	0.13454	PCOS	0.0570882	0.974915	7170	4.11e-06	A6qRtu	0.00295425	21.2388	49.8863	GCST90277362
rs11669648	A	G	A	G	0.11275	0.0192714	0.17249	0.172609	FJdSPN	54038742	0.701835	0.0503372	PCOS	0.022528	0.946737	7170	5.71e-07	A6qRtu	0.0034814	25.0419	49.8863	GCST90277362
rs117113213	A	G	A	G	0.174181	0.161188	0.0713596	0.0645902	FJdSPN	40537052	0.0371938	0.0773596	PCOS	0.0339012	0.909168	7170	2.85e-07	A6qRtu	0.00366823	26.3907	49.8863	GCST90277362
rs11780222	C	A	C	A	0.0793649	-0.0736267	0.317934	0.326242	FJdSPN	66293006	0.0679157	0.0403309	PCOS	0.0179532	0.999426	7170	9.98e-06	A6qRtu	0.00271814	19.5367	49.8863	GCST90277362
rs12147624	A	G	A	G	0.135457	-0.0993569	0.0824003	0.0839462	FJdSPN	73791596	0.143265	0.0678787	PCOS	0.030493	0.996977	7170	9.03e-06	A6qRtu	0.00274467	19.7279	49.8863	GCST90277362
rs139001006	C	T	C	T	0.737796	-0.108683	0.00277927	0.00285372	FJdSPN	160179246	0.764388	0.362609	PCOS	0.163215	0.918257	7170	6.26e-06	A6qRtu	0.00284183	20.4283	49.8863	GCST90277362
rs144506691	TAGTGTC	T	TAGTGTC	T	0.130372	0.100085	0.0927094	0.091752	FJdSPN	44280978	0.126445	0.0654893	PCOS	0.0290501	0.997136	7170	7.3e-06	A6qRtu	0.00280115	20.135	49.8863	GCST90277362
rs146893850	T	G	T	G	-0.350658	-0.178204	0.0120372	0.0102335	FJdSPN	133227651	0.365626	0.196976	PCOS	0.0788472	0.92898	7170	8.84e-06	A6qRtu	0.00275093	19.7731	49.8863	GCST90277362
rs149615216	T	C	T	C	0.641732	-0.338694	0.0049109	0.00533279	FJdSPN	49579658	0.198355	0.263319	PCOS	0.115532	0.999204	7170	2.88e-08	A6qRtu	0.00428468	30.8448	49.8863	GCST90277362
rs150684478	T	G	T	G	0.308147	0.214251	0.0240203	0.0258333	FJdSPN	61545254	0.0806696	0.122653	PCOS	0.0572203	0.897022	7170	7.46e-08	A6qRtu	0.0040285	28.9931	49.8863	GCST90277362
rs1540037	G	A	G	A	0.154677	0.0277326	0.756927	0.762575	FJdSPN	49656294	0.532653	0.0444459	PCOS	0.0196571	0.97147	7170	4.09e-15	A6qRtu	0.00856168	61.9001	49.8863	GCST90277362
rs174566	G	A	G	A	0.29178	0.0472374	0.408433	0.412409	FJdSPN	61824890	0.218149	0.0383587	PCOS	0.0166784	0.999586	7170	3.9e-67	A6qRtu	0.0409383	305.972	49.8863	GCST90277362
rs1748199	C	T	C	T	-0.187301	-0.01101	0.262098	0.263428	FJdSPN	62591465	0.797277	0.0428619	PCOS	0.0187142	0.999411	7170	1.99e-23	A6qRtu	0.0137782	100.142	49.8863	GCST90277362
rs184003290	C	T	C	T	0.607576	0.0822217	0.00459208	0.00493485	FJdSPN	25953992	0.768373	0.279188	PCOS	0.135343	0.88358	7170	7.25e-06	A6qRtu	0.0028028	20.1469	49.8863	GCST90277362
rs2081687	C	T	C	T	-0.0798477	-0.0501667	0.617597	0.615629	FJdSPN	58476006	0.198241	0.0389922	PCOS	0.0169954	1	7170	2.67e-06	A6qRtu	0.00306908	22.0669	49.8863	GCST90277362
rs2713348	G	A	G	A	0.0805677	0.0332741	0.698313	0.703721	FJdSPN	9471070	0.42592	0.0417915	PCOS	0.0181587	0.995973	7170	9.26e-06	A6qRtu	0.00273806	19.6803	49.8863	GCST90277362
rs34372369	A	G	A	G	-0.131822	0.0226887	0.0895571	0.0791173	FJdSPN	143395176	0.748302	0.0707081	PCOS	0.0290548	1	7170	5.79e-06	A6qRtu	0.0028627	20.5787	49.8863	GCST90277362
rs34777947	C	T	C	T	0.101967	-0.0351854	0.189345	0.195218	FJdSPN	105583433	0.465486	0.0482096	PCOS	0.0213088	0.965561	7170	1.74e-06	A6qRtu	0.00318345	22.8918	49.8863	GCST90277362
rs41429348	T	C	T	C	0.182764	0.129454	0.0485521	0.0505339	FJdSPN	73927659	0.133886	0.0863631	PCOS	0.0386424	0.988566	7170	2.29e-06	A6qRtu	0.00311015	22.3631	49.8863	GCST90277362
rs6115094	G	A	G	A	0.0791127	0.037621	0.502471	0.51334	FJdSPN	25230191	0.322811	0.038051	PCOS	0.0167188	0.998949	7170	2.26e-06	A6qRtu	0.00311321	22.3852	49.8863	GCST90277362
rs62039480	A	G	A	G	0.0853529	-0.0125208	0.332015	0.328238	FJdSPN	15043593	0.756349	0.0403532	PCOS	0.0177255	0.996343	7170	1.5e-06	A6qRtu	0.00322343	23.1803	49.8863	GCST90277362
rs72676136	G	A	G	A	-0.284143	-0.229735	0.0183638	0.0208154	FJdSPN	115592282	0.0824404	0.132282	PCOS	0.0627304	0.979481	7170	6e-06	A6qRtu	0.00285337	20.5115	49.8863	GCST90277362
rs72830461	C	T	C	T	0.637637	0.633542	0.00455983	0.00441969	FJdSPN	10040346	0.0303249	0.292519	PCOS	0.132634	0.88169	7170	1.56e-06	A6qRtu	0.00321307	23.1055	49.8863	GCST90277362
rs73107473	A	G	A	G	0.0944198	-0.00316726	0.197063	0.195368	FJdSPN	44538023	0.94725	0.047872	PCOS	0.0209721	0.987439	7170	6.83e-06	A6qRtu	0.00281901	20.2638	49.8863	GCST90277362
rs7561644	T	G	T	G	0.0861567	0.0417671	0.461745	0.461129	FJdSPN	78784774	0.273318	0.0381277	PCOS	0.0169192	0.991866	7170	3.63e-07	A6qRtu	0.00360356	25.9237	49.8863	GCST90277362
rs7687811	G	C	G	C	0.0757433	0.0207164	0.573937	0.58285	FJdSPN	39404797	0.590429	0.038491	PCOS	0.0168775	0.999148	7170	7.3e-06	A6qRtu	0.00280114	20.135	49.8863	GCST90277362
rs77470505	G	T	G	T	0.311226	0.130911	0.017935	0.02016	FJdSPN	61458997	0.336363	0.136171	PCOS	0.0632179	0.995048	7170	8.7e-07	A6qRtu	0.00336889	24.2298	49.8863	GCST90277362
rs780093	C	T	C	T	-0.0909477	-0.0470795	0.645899	0.649171	FJdSPN	27519736	0.23594	0.0397229	PCOS	0.0173054	1	7170	1.52e-07	A6qRtu	0.00383735	27.6121	49.8863	GCST90277362
rs7979473	G	A	G	A	-0.109721	-0.0680313	0.576548	0.58138	FJdSPN	120982457	0.0782492	0.0386337	PCOS	0.0168223	0.998311	7170	7.38e-11	A6qRtu	0.00589821	42.5292	49.8863	GCST90277362
rs8033940	A	G	A	G	0.0911515	0.0208099	0.336674	0.326038	FJdSPN	58432643	0.607232	0.040484	PCOS	0.0179889	0.985375	7170	4.14e-07	A6qRtu	0.00356818	25.6683	49.8863	GCST90277362
rs8736	C	T	C	T	-0.368933	-0.00678582	0.594967	0.606329	FJdSPN	54173495	0.86113	0.0387903	PCOS	0.0165032	0.967498	7170	4.82e-107	A6qRtu	0.0651594	499.617	49.8863	GCST90277362
rs915894	G	T	G	T	-0.0864759	0.0497724	0.326313	0.317376	FJdSPN	32222613	0.218257	0.0404267	PCOS	0.0177112	0.994962	7170	1.07e-06	A6qRtu	0.00331386	23.8327	49.8863	GCST90277362
rs9551866	A	G	A	G	-0.0838245	-0.0240975	0.301796	0.299385	FJdSPN	30195598	0.562822	0.041644	PCOS	0.0183958	0.974284	7170	5.27e-06	A6qRtu	0.00288755	20.7579	49.8863	GCST90277362
rs964184	C	G	C	G	-0.238735	-0.103762	0.848991	0.855469	FJdSPN	116778201	0.0551798	0.0541146	PCOS	0.0230417	1	7170	5.59e-25	A6qRtu	0.0147513	107.32	49.8863	GCST90277362
rs976947	A	G	A	G	-0.0778417	-0.0361116	0.635351	0.621618	FJdSPN	115593068	0.355329	0.0390691	PCOS	0.0174249	1	7170	8.04e-06	A6qRtu	0.00277561	19.9509	49.8863	GCST90277362
rs10084264	T	G	T	G	0.172089	0.0318275	0.0591184	0.0589383	Cc9WH7	163558771	0.690968	0.0800609	PCOS	0.0363614	0.949002	7071	2.26e-06	WzzxJa	0.0031577	22.3925	23.9688	GCST90277383
rs10502551	G	C	G	C	-0.185077	-0.0380895	0.0508576	0.0508196	Cc9WH7	30887893	0.658143	0.086082	PCOS	0.0389123	0.964256	7071	2.01e-06	WzzxJa	0.00318906	22.6156	23.9688	GCST90277383
rs10861498	A	G	A	G	-0.0879739	-0.0171615	0.242284	0.233025	Cc9WH7	105758014	0.701943	0.0448434	PCOS	0.0192951	0.994458	7071	5.21e-06	WzzxJa	0.00293128	20.7822	23.9688	GCST90277383
rs113777805	C	G	C	G	0.238051	0.238018	0.0306595	0.0267349	Cc9WH7	23684659	0.0430665	0.117652	PCOS	0.0497862	0.968921	7071	1.78e-06	WzzxJa	0.00322284	22.8559	23.9688	GCST90277383
rs117591451	A	G	A	G	-0.360375	-0.195646	0.0131306	0.0121727	Cc9WH7	40367808	0.269368	0.177133	PCOS	0.0775527	0.921498	7071	3.43e-06	WzzxJa	0.00304446	21.587	23.9688	GCST90277383
rs117730598	C	T	C	T	0.236265	-0.0641339	0.0298946	0.0315397	Cc9WH7	2770506	0.556028	0.108932	PCOS	0.050519	0.957543	7071	2.97e-06	WzzxJa	0.00308367	21.8659	23.9688	GCST90277383
rs117882070	T	C	T	C	0.299515	0.091072	0.0176031	0.0187699	Cc9WH7	43181186	0.51911	0.141258	PCOS	0.0675536	0.937226	7071	9.4e-06	WzzxJa	0.00277239	19.6525	23.9688	GCST90277383
rs1260326	C	T	C	T	-0.137885	-0.03341	0.650878	0.651705	Cc9WH7	27508073	0.401243	0.0398022	PCOS	0.0175462	1	7071	4.46e-15	WzzxJa	0.00865786	61.7369	23.9688	GCST90277383
rs13042732	T	C	T	C	-0.179732	0.0957699	0.046356	0.0511197	Cc9WH7	56580207	0.265042	0.0859268	PCOS	0.0404445	0.956211	7071	8.96e-06	WzzxJa	0.00278509	19.7428	23.9688	GCST90277383
rs138672261	A	G	A	G	0.282267	-0.11266	0.0201897	0.0214352	Cc9WH7	85466785	0.390874	0.1313	PCOS	0.0629769	0.925055	7071	7.5e-06	WzzxJa	0.00283299	20.0833	23.9688	GCST90277383
rs173848	T	A	T	A	0.0829363	0.0247332	0.662681	0.663231	Cc9WH7	30277547	0.543493	0.0407105	PCOS	0.018484	0.932911	7071	7.34e-06	WzzxJa	0.00283911	20.1268	23.9688	GCST90277383
rs1832326	C	A	C	A	0.0832489	0.00245775	0.724997	0.726951	Cc9WH7	33656919	0.953906	0.04252	PCOS	0.0187957	0.995632	7071	9.6e-06	WzzxJa	0.00276666	19.6118	23.9688	GCST90277383
rs191616475	G	A	G	A	0.188678	0.044557	0.0481341	0.0537756	Cc9WH7	58330047	0.59501	0.0838181	PCOS	0.0387566	0.998856	7071	1.15e-06	WzzxJa	0.00334054	23.6935	23.9688	GCST90277383
rs2546043	G	A	G	A	-0.0802241	-0.0323977	0.532636	0.534545	Cc9WH7	34971287	0.391466	0.0378053	PCOS	0.0167299	0.991559	7071	1.66e-06	WzzxJa	0.0032414	22.9879	23.9688	GCST90277383
rs3127050	A	G	A	G	0.0885169	-0.0289726	0.718209	0.716726	Cc9WH7	60832603	0.489558	0.0419277	PCOS	0.0185552	0.998684	7071	1.87e-06	WzzxJa	0.00320808	22.7509	23.9688	GCST90277383
rs56082136	T	C	T	C	0.174475	-0.12351	0.0526001	0.0532592	Cc9WH7	52243392	0.150816	0.0859704	PCOS	0.0385779	0.932175	7071	6.2e-06	WzzxJa	0.00288439	20.4487	23.9688	GCST90277383
rs6664147	T	C	T	C	-0.0959268	-0.100446	0.19012	0.191444	Cc9WH7	227429818	0.0381716	0.048454	PCOS	0.0215573	0.996347	7071	8.72e-06	WzzxJa	0.00279252	19.7956	23.9688	GCST90277383
rs6804331	G	T	G	T	-0.081343	-0.0151836	0.337024	0.330005	Cc9WH7	104035543	0.707105	0.0404093	PCOS	0.0179395	0.993182	7071	5.87e-06	WzzxJa	0.0028992	20.554	23.9688	GCST90277383
rs72738698	A	G	A	G	0.101596	-0.039371	0.179288	0.180064	Cc9WH7	80090365	0.425546	0.0494092	PCOS	0.0220537	0.993005	7071	4.16e-06	WzzxJa	0.00299232	21.2162	23.9688	GCST90277383
rs72753379	T	C	T	C	0.20845	0.0462096	0.039167	0.0362602	Cc9WH7	120350676	0.652043	0.102477	PCOS	0.0451389	0.951764	7071	3.94e-06	WzzxJa	0.00300686	21.3196	23.9688	GCST90277383
rs79152531	C	T	C	T	-0.194281	-0.173474	0.0602798	0.0566795	Cc9WH7	55802466	0.0348947	0.0822315	PCOS	0.0359655	0.973528	7071	6.8e-08	WzzxJa	0.00410979	29.172	23.9688	GCST90277383
rs79213832	G	A	G	A	0.171423	0.0686277	0.0599959	0.0631704	Cc9WH7	23971765	0.372577	0.0769664	PCOS	0.0357739	0.977825	7071	1.68e-06	WzzxJa	0.00323681	22.9553	23.9688	GCST90277383
rs79934453	G	A	G	A	-0.610325	-0.125935	0.00403955	0.00438461	Cc9WH7	23919006	0.668658	0.294248	PCOS	0.137107	0.911342	7071	8.65e-06	WzzxJa	0.00279452	19.8098	23.9688	GCST90277383
rs964184	C	G	C	G	-0.142859	-0.103762	0.848991	0.855469	Cc9WH7	116778201	0.0551798	0.0541146	PCOS	0.0233275	1	7071	9.6e-10	WzzxJa	0.00527595	37.4935	23.9688	GCST90277383
rs1042034	T	C	T	C	0.0898243	0.0656238	0.727594	0.731857	XogHJO	21002409	0.122727	0.0425182	PCOS	0.0190429	1	6855	2.44e-06	j9p62K	0.00323524	22.2431	24.3732	GCST90277384
rs10502551	G	C	G	C	-0.199292	-0.0380895	0.0508576	0.0508196	XogHJO	30887893	0.658143	0.086082	PCOS	0.0395816	0.964256	6855	4.9e-07	j9p62K	0.00368453	25.3435	24.3732	GCST90277384
rs10861498	A	G	A	G	-0.0913929	-0.0171615	0.242284	0.233025	XogHJO	105758014	0.701943	0.0448434	PCOS	0.0196239	0.994458	6855	3.26e-06	j9p62K	0.0031541	21.6834	24.3732	GCST90277384
rs111430300	G	A	G	A	-0.111128	-0.00104213	0.135493	0.135793	XogHJO	36390910	0.984966	0.0553053	PCOS	0.0246735	0.998301	6855	6.78e-06	j9p62K	0.00295049	20.2796	24.3732	GCST90277384
rs112578388	T	C	T	C	-0.560763	-0.0187546	0.00532962	0.00687664	XogHJO	25886443	0.937918	0.240792	PCOS	0.124135	0.859012	6855	6.36e-06	j9p62K	0.00296805	20.4006	24.3732	GCST90277384
rs113777805	C	G	C	G	0.248823	0.238018	0.0306595	0.0267349	XogHJO	23684659	0.0430665	0.117652	PCOS	0.0505023	0.968921	6855	8.55e-07	j9p62K	0.00352871	24.2679	24.3732	GCST90277384
rs117591451	A	G	A	G	-0.387319	-0.195646	0.0131306	0.0121727	XogHJO	40367808	0.269368	0.177133	PCOS	0.0778051	0.921498	6855	6.57e-07	j9p62K	0.00360203	24.7739	24.3732	GCST90277384
rs117730598	C	T	C	T	0.23774	-0.0641339	0.0298946	0.0315397	XogHJO	2770506	0.556028	0.108932	PCOS	0.0511188	0.957543	6855	3.37e-06	j9p62K	0.00314534	21.623	24.3732	GCST90277384
rs1260326	C	T	C	T	-0.14156	-0.03341	0.650878	0.651705	XogHJO	27508073	0.401243	0.0398022	PCOS	0.0177822	1	6855	1.98e-15	j9p62K	0.00916022	63.3554	24.3732	GCST90277384
rs13042732	T	C	T	C	-0.182717	0.0957699	0.046356	0.0511197	XogHJO	56580207	0.265042	0.0859268	PCOS	0.0411937	0.956211	6855	9.32e-06	j9p62K	0.00286183	19.6684	24.3732	GCST90277384
rs187429064	G	A	G	A	-0.187731	0.206524	0.0535314	0.050871	XogHJO	19269704	0.0171755	0.0866683	PCOS	0.038921	0.950312	6855	1.44e-06	j9p62K	0.0033824	23.2583	24.3732	GCST90277384
rs191616475	G	A	G	A	0.205107	0.044557	0.0481341	0.0537756	XogHJO	58330047	0.59501	0.0838181	PCOS	0.0394652	0.998856	6855	2.08e-07	j9p62K	0.0039248	27.0026	24.3732	GCST90277384
rs2280065	A	G	A	G	-0.138161	0.0180875	0.0861745	0.0878277	XogHJO	57470542	0.787668	0.0671548	PCOS	0.03119	0.931341	6855	9.58e-06	j9p62K	0.00285425	19.6161	24.3732	GCST90277384
rs2546043	G	A	G	A	-0.0824055	-0.0323977	0.532636	0.534545	XogHJO	34971287	0.391466	0.0378053	PCOS	0.0169816	0.991559	6855	1.24e-06	j9p62K	0.00342341	23.5412	24.3732	GCST90277384
rs4353433	A	C	A	C	0.0760428	0.0241032	0.57782	0.583347	XogHJO	93951456	0.531377	0.0385093	PCOS	0.0171912	0.998369	6855	9.85e-06	j9p62K	0.00284615	19.5604	24.3732	GCST90277384
rs56082136	T	C	T	C	0.189163	-0.12351	0.0526001	0.0532592	XogHJO	52243392	0.150816	0.0859704	PCOS	0.0392686	0.932175	6855	1.49e-06	j9p62K	0.0033737	23.1982	24.3732	GCST90277384
rs62410903	T	C	T	C	0.0824926	0.0738687	0.334754	0.342041	XogHJO	44884393	0.0631524	0.0397546	PCOS	0.0181789	0.998232	6855	5.78e-06	j9p62K	0.00299492	20.5858	24.3732	GCST90277384
rs72738698	A	G	A	G	0.108755	-0.039371	0.179288	0.180064	XogHJO	80090365	0.425546	0.0494092	PCOS	0.0224186	0.993005	6855	1.25e-06	j9p62K	0.00342126	23.5264	24.3732	GCST90277384
rs72846885	G	A	G	A	0.139625	0.132954	0.0864889	0.0864521	XogHJO	7455964	0.0490072	0.0675396	PCOS	0.0305432	0.977782	6855	4.92e-06	j9p62K	0.00303926	20.8915	24.3732	GCST90277384
rs77745982	T	C	T	C	-0.140949	0.029601	0.0808136	0.0855924	XogHJO	21074873	0.662082	0.0677308	PCOS	0.0316335	0.998724	6855	8.49e-06	j9p62K	0.00288779	19.8474	24.3732	GCST90277384
rs79152531	C	T	C	T	-0.173647	-0.173474	0.0602798	0.0566795	XogHJO	55802466	0.0348947	0.0822315	PCOS	0.0367031	0.973528	6855	2.28e-06	j9p62K	0.00325466	22.377	24.3732	GCST90277384
rs79213832	G	A	G	A	0.160479	0.0686277	0.0599959	0.0631704	XogHJO	23971765	0.372577	0.0769664	PCOS	0.0362205	0.977825	6855	9.53e-06	j9p62K	0.00285547	19.6246	24.3732	GCST90277384
rs8047793	T	C	T	C	-0.108997	-0.0463648	0.144195	0.144908	XogHJO	84544387	0.390032	0.0539402	PCOS	0.0245755	1	6855	9.34e-06	j9p62K	0.00286136	19.6652	24.3732	GCST90277384
rs820903	G	A	G	A	0.14642	-0.0699771	0.917127	0.918374	XogHJO	38161116	0.314958	0.0696376	PCOS	0.0321636	0.951975	6855	5.39e-06	j9p62K	0.00301407	20.7179	24.3732	GCST90277384
rs964184	C	G	C	G	-0.162636	-0.103762	0.848991	0.855469	XogHJO	116778201	0.0551798	0.0541146	PCOS	0.0236517	1	6855	6.67e-12	j9p62K	0.0068504	47.2696	24.3732	GCST90277384
rs9796793	A	G	A	G	-0.125684	-0.0020975	0.124802	0.114374	XogHJO	30484331	0.972347	0.0605071	PCOS	0.0263038	0.951647	6855	1.8e-06	j9p62K	0.00331949	22.8242	24.3732	GCST90277384
rs9837572	T	G	T	G	-0.0925442	-0.0629252	0.235523	0.230199	XogHJO	72260449	0.161148	0.0449074	PCOS	0.0202251	0.992136	6855	4.82e-06	j9p62K	0.00304499	20.931	24.3732	GCST90277384
rs10812660	A	T	A	T	0.0890085	0.00419121	0.375095	0.378376	GuYX8q	27742537	0.91526	0.0393886	PCOS	0.0197926	0.927035	5843	7.02e-06	vnly4P	0.00344922	20.2166	21.2685	GCST90277385
rs10861498	A	G	A	G	-0.0999195	-0.0171615	0.242284	0.233025	GuYX8q	105758014	0.701943	0.0448434	PCOS	0.0214243	0.994458	5843	3.17e-06	vnly4P	0.00370884	21.744	21.2685	GCST90277385
rs112902435	T	C	T	C	0.183236	0.155074	0.0558629	0.06135	GuYX8q	149735907	0.0499896	0.0791169	PCOS	0.0404439	0.983717	5843	5.99e-06	vnly4P	0.00350071	20.5195	21.2685	GCST90277385
rs113777805	C	G	C	G	0.244111	0.238018	0.0306595	0.0267349	GuYX8q	23684659	0.0430665	0.117652	PCOS	0.0536163	0.968921	5843	5.4e-06	vnly4P	0.00353514	20.722	21.2685	GCST90277385
rs117591451	A	G	A	G	-0.407575	-0.195646	0.0131306	0.0121727	GuYX8q	40367808	0.269368	0.177133	PCOS	0.085412	0.921498	5843	1.87e-06	vnly4P	0.00388197	22.763	21.2685	GCST90277385
rs117730598	C	T	C	T	0.279911	-0.0641339	0.0298946	0.0315397	GuYX8q	2770506	0.556028	0.108932	PCOS	0.0553124	0.957543	5843	4.31e-07	vnly4P	0.00436375	25.6004	21.2685	GCST90277385
rs1233660	A	T	A	T	-0.101577	-0.105838	0.220513	0.212627	GuYX8q	28292472	0.0217265	0.0461143	PCOS	0.0221157	0.998585	5843	4.45e-06	vnly4P	0.0035974	21.0883	21.2685	GCST90277385
rs1260326	C	T	C	T	-0.0944385	-0.03341	0.650878	0.651705	GuYX8q	27508073	0.401243	0.0398022	PCOS	0.0193049	1	5843	1.02e-06	vnly4P	0.00407899	23.9229	21.2685	GCST90277385
rs138672261	A	G	A	G	0.307953	-0.11266	0.0201897	0.0214352	GuYX8q	85466785	0.390874	0.1313	PCOS	0.0687378	0.925055	5843	7.6e-06	vnly4P	0.00342336	20.0645	21.2685	GCST90277385
rs146238333	T	A	T	A	0.627341	0.0481092	0.00520604	0.00608474	GuYX8q	83707933	0.84688	0.249141	PCOS	0.133669	0.889981	5843	2.75e-06	vnly4P	0.00375557	22.019	21.2685	GCST90277385
rs149371861	A	G	A	G	0.231105	0.0515513	0.0358057	0.0361751	GuYX8q	241698370	0.616288	0.102872	PCOS	0.0506446	0.982424	5843	5.13e-06	vnly4P	0.00355117	20.8163	21.2685	GCST90277385
rs16970164	C	A	C	A	-0.211285	0.0413883	0.0394287	0.0388198	GuYX8q	39999889	0.67217	0.0978048	PCOS	0.047749	0.993666	5843	9.81e-06	vnly4P	0.0033398	19.5731	21.2685	GCST90277385
rs2004776	T	C	T	C	-0.104632	-0.0734058	0.196464	0.190965	GuYX8q	230712956	0.126472	0.0480353	PCOS	0.0234849	0.998455	5843	8.53e-06	vnly4P	0.00338566	19.8428	21.2685	GCST90277385
rs2031531	T	C	T	C	-0.101919	0.0374173	0.205698	0.19412	GuYX8q	49437013	0.438885	0.0483379	PCOS	0.0229526	0.975508	5843	9.14e-06	vnly4P	0.00336316	19.7105	21.2685	GCST90277385
rs33951980	T	C	T	C	-0.130057	0.0364541	0.121802	0.12932	GuYX8q	73615107	0.518215	0.0564218	PCOS	0.0284411	0.998698	5843	4.91e-06	vnly4P	0.00356605	20.9038	21.2685	GCST90277385
rs34379959	C	T	C	T	0.149505	0.07248	0.087723	0.0873553	GuYX8q	12497377	0.280902	0.0672172	PCOS	0.0337307	0.961052	5843	9.49e-06	vnly4P	0.00335094	19.6387	21.2685	GCST90277385
rs6429254	T	C	T	C	0.0849709	-0.0446924	0.36504	0.360283	GuYX8q	241221572	0.259558	0.0396408	PCOS	0.0190709	0.995906	5843	8.53e-06	vnly4P	0.00338602	19.8449	21.2685	GCST90277385
rs71620944	T	G	T	G	0.19016	0.133762	0.0514853	0.0466367	GuYX8q	182736762	0.141094	0.0908876	PCOS	0.0429248	0.962895	5843	9.58e-06	vnly4P	0.00334757	19.6188	21.2685	GCST90277385
rs72753379	T	C	T	C	0.232195	0.0462096	0.039167	0.0362602	GuYX8q	120350676	0.652043	0.102477	PCOS	0.0496367	0.951764	5843	2.96e-06	vnly4P	0.00373113	21.8752	21.2685	GCST90277385
rs73216924	G	T	G	T	-0.129551	-0.000380058	0.117692	0.123982	GuYX8q	35018175	0.994721	0.0574482	PCOS	0.028765	0.996458	5843	6.8e-06	vnly4P	0.00345949	20.277	21.2685	GCST90277385
rs73259585	G	A	G	A	-0.227119	-0.013622	0.037189	0.0379512	GuYX8q	29818391	0.890602	0.0990383	PCOS	0.0500745	0.98302	5843	5.85e-06	vnly4P	0.00350842	20.5648	21.2685	GCST90277385
rs7412	T	C	T	C	0.199051	0.0782912	0.053066	0.0525919	GuYX8q	44908822	0.357946	0.0851651	PCOS	0.0414798	1	5843	1.63e-06	vnly4P	0.00392565	23.0201	21.2685	GCST90277385
rs79725259	G	C	G	C	-0.312711	-0.191042	0.0180921	0.0193125	GuYX8q	108626779	0.171477	0.139704	PCOS	0.0692505	0.974775	5843	6.43e-06	vnly4P	0.0034777	20.3841	21.2685	GCST90277385
rs80278227	T	C	T	C	-0.497454	-0.310844	0.00702827	0.00629728	GuYX8q	6096167	0.212254	0.249195	PCOS	0.109844	0.95946	5843	6.05e-06	vnly4P	0.00349781	20.5024	21.2685	GCST90277385
rs8055088	T	A	T	A	-0.0848659	0.00979118	0.510455	0.519775	GuYX8q	6818646	0.796727	0.0380115	PCOS	0.0185693	0.997379	5843	4.97e-06	vnly4P	0.00356197	20.8798	21.2685	GCST90277385
rs964184	C	G	C	G	-0.131343	-0.103762	0.848991	0.855469	GuYX8q	116778201	0.0551798	0.0541146	PCOS	0.0253339	1	5843	2.24e-07	vnly4P	0.0045791	26.8696	21.2685	GCST90277385
rs10105606	A	C	A	C	-0.100976	-0.00167684	0.278826	0.275089	BUL7fn	19970337	0.968387	0.042311	PCOS	0.0185164	1	7161	5.1e-08	hyNlUl	0.00413571	29.7305	26.229	GCST90277389
rs1042034	T	C	T	C	0.0985924	0.0656238	0.727594	0.731857	BUL7fn	21002409	0.122727	0.0425182	PCOS	0.0186359	1	7161	1.25e-07	hyNlUl	0.0038933	27.9811	26.229	GCST90277389
rs10502551	G	C	G	C	-0.170458	-0.0380895	0.0508576	0.0508196	BUL7fn	30887893	0.658143	0.086082	PCOS	0.038525	0.964256	7161	9.8e-06	hyNlUl	0.0027264	19.5717	26.229	GCST90277389
rs10741876	G	A	G	A	-0.101324	-0.0313629	0.831952	0.832919	BUL7fn	3228978	0.53736	0.050847	PCOS	0.0223867	0.987371	7161	6.1e-06	hyNlUl	0.00285253	20.4797	26.229	GCST90277389
rs111430300	G	A	G	A	-0.110784	-0.00104213	0.135493	0.135793	BUL7fn	36390910	0.984966	0.0553053	PCOS	0.024174	0.998301	7161	4.66e-06	hyNlUl	0.00292423	20.996	26.229	GCST90277389
rs111526079	A	G	A	G	0.121268	-0.0567375	0.10498	0.103896	BUL7fn	76971123	0.359729	0.0619486	PCOS	0.0273681	0.957615	7161	9.51e-06	hyNlUl	0.00273426	19.6283	26.229	GCST90277389
rs113777805	C	G	C	G	0.218575	0.238018	0.0306595	0.0267349	BUL7fn	23684659	0.0430665	0.117652	PCOS	0.0489595	0.968921	7161	8.15e-06	hyNlUl	0.00277553	19.9253	26.229	GCST90277389
rs116011373	A	G	A	G	-0.185556	0.114092	0.0487529	0.0490097	BUL7fn	87298641	0.199929	0.0890123	PCOS	0.0392006	0.955365	7161	2.25e-06	hyNlUl	0.00311913	22.3998	26.229	GCST90277389
rs11849573	A	G	A	G	-0.0751189	-0.0346871	0.487359	0.476931	BUL7fn	95566739	0.361813	0.0380376	PCOS	0.0165281	0.999112	7161	5.58e-06	hyNlUl	0.00287626	20.6505	26.229	GCST90277389
rs12120691	C	T	C	T	-0.115348	-0.123195	0.12345	0.124076	BUL7fn	227027789	0.0334888	0.0579419	PCOS	0.0255897	0.989035	7161	6.66e-06	hyNlUl	0.00282934	20.3127	26.229	GCST90277389
rs12344868	A	C	A	C	0.293974	0.0991497	0.0170511	0.01359	BUL7fn	130572514	0.550197	0.165951	PCOS	0.0663583	0.994737	7161	9.56e-06	hyNlUl	0.00273316	19.6203	26.229	GCST90277389
rs1260326	C	T	C	T	-0.159151	-0.03341	0.650878	0.651705	BUL7fn	27508073	0.401243	0.0398022	PCOS	0.0173975	1	7161	7.41e-20	hyNlUl	0.0115512	83.6611	26.229	GCST90277389
rs139499638	C	G	C	G	-0.642863	-0.32159	0.00441364	0.00402813	BUL7fn	120830005	0.279734	0.297515	PCOS	0.13608	0.920723	7161	2.35e-06	hyNlUl	0.00310687	22.3114	26.229	GCST90277389
rs1428264	C	A	C	A	0.0987249	0.0316612	0.197498	0.198966	BUL7fn	59082215	0.5049	0.0474822	PCOS	0.0208535	0.997283	7161	2.24e-06	hyNlUl	0.00312007	22.4065	26.229	GCST90277389
rs143838492	A	G	A	G	0.676068	-0.378724	0.00332922	0.00311896	BUL7fn	114892988	0.268469	0.342243	PCOS	0.148443	0.969251	7161	5.34e-06	hyNlUl	0.00288823	20.7367	26.229	GCST90277389
rs17704001	T	G	T	G	0.0896252	0.0892511	0.226212	0.227774	BUL7fn	92583935	0.0480596	0.0451483	PCOS	0.0200223	0.9972	7161	7.71e-06	hyNlUl	0.00279026	20.0314	26.229	GCST90277389
rs187429064	G	A	G	A	-0.235431	0.206524	0.0535314	0.050871	BUL7fn	19269704	0.0171755	0.0866683	PCOS	0.0378421	0.950312	7161	5.2e-10	hyNlUl	0.00537604	38.6951	26.229	GCST90277389
rs35368205	T	C	T	C	-0.102843	-0.00477285	0.166552	0.171464	BUL7fn	73603327	0.924449	0.0503298	PCOS	0.0222938	0.998286	7161	4.03e-06	hyNlUl	0.00296291	21.2745	26.229	GCST90277389
rs35986054	C	T	C	T	0.095949	0.011973	0.196235	0.204079	BUL7fn	1623049	0.798276	0.0468466	PCOS	0.02142	0.98363	7161	7.59e-06	hyNlUl	0.00279417	20.0595	26.229	GCST90277389
rs72697234	G	A	G	A	0.210975	0.103307	0.0356746	0.039754	BUL7fn	92538920	0.29041	0.0977157	PCOS	0.0463836	0.928026	7161	5.49e-06	hyNlUl	0.00288076	20.6829	26.229	GCST90277389
rs72738698	A	G	A	G	0.104261	-0.039371	0.179288	0.180064	BUL7fn	80090365	0.425546	0.0494092	PCOS	0.0218926	0.993005	7161	1.95e-06	hyNlUl	0.0031572	22.674	26.229	GCST90277389
rs72753379	T	C	T	C	0.208129	0.0462096	0.039167	0.0362602	BUL7fn	120350676	0.652043	0.102477	PCOS	0.0446609	0.951764	7161	3.22e-06	hyNlUl	0.00302358	21.7115	26.229	GCST90277389
rs79152531	C	T	C	T	-0.161863	-0.173474	0.0602798	0.0566795	BUL7fn	55802466	0.0348947	0.0822315	PCOS	0.0357172	0.973528	7161	5.94e-06	hyNlUl	0.00285972	20.5314	26.229	GCST90277389
rs79213832	G	A	G	A	0.165926	0.0686277	0.0599959	0.0631704	BUL7fn	23971765	0.372577	0.0769664	PCOS	0.0355786	0.977825	7161	3.16e-06	hyNlUl	0.00302803	21.7435	26.229	GCST90277389
rs79771052	G	A	G	A	0.359433	-0.0803017	0.0120378	0.0116889	BUL7fn	72433728	0.653457	0.17886	PCOS	0.0808589	0.905173	7161	8.91e-06	hyNlUl	0.00275176	19.7542	26.229	GCST90277389
rs79934453	G	A	G	A	-0.636555	-0.125935	0.00403955	0.00438461	BUL7fn	23919006	0.668658	0.294248	PCOS	0.136949	0.911342	7161	3.41e-06	hyNlUl	0.00300796	21.599	26.229	GCST90277389
rs79954170	A	C	A	C	-0.440235	-0.231074	0.00813879	0.0093569	BUL7fn	49123122	0.241228	0.197175	PCOS	0.0957242	0.963722	7161	4.32e-06	hyNlUl	0.0029449	21.1448	26.229	GCST90277389
rs820903	G	A	G	A	0.140364	-0.0699771	0.917127	0.918374	BUL7fn	38161116	0.314958	0.0696376	PCOS	0.031319	0.951975	7161	7.51e-06	hyNlUl	0.00279708	20.0805	26.229	GCST90277389
rs9344829	T	C	T	C	0.0800971	0.0735663	0.373208	0.383288	BUL7fn	64177173	0.060062	0.039124	PCOS	0.017229	0.992632	7161	3.39e-06	hyNlUl	0.00300906	21.6069	26.229	GCST90277389
rs964184	C	G	C	G	-0.212747	-0.103762	0.848991	0.855469	BUL7fn	116778201	0.0551798	0.0541146	PCOS	0.02309	1	7161	4.05e-20	hyNlUl	0.0117162	84.8707	26.229	GCST90277389
rs10105606	A	C	A	C	-0.0972748	-0.00167684	0.278826	0.275089	AnE84c	19970337	0.968387	0.042311	PCOS	0.0185177	1	7166	1.54e-07	srRDLj	0.00383602	27.5871	26.6665	GCST90277390
rs1042034	T	C	T	C	0.0931538	0.0656238	0.727594	0.731857	AnE84c	21002409	0.122727	0.0425182	PCOS	0.0186426	1	7166	5.96e-07	srRDLj	0.00347217	24.9613	26.6665	GCST90277390
rs10502551	G	C	G	C	-0.172253	-0.0380895	0.0508576	0.0508196	AnE84c	30887893	0.658143	0.086082	PCOS	0.0385512	0.964256	7166	8e-06	srRDLj	0.00277826	19.9589	26.6665	GCST90277390
rs113777805	C	G	C	G	0.22146	0.238018	0.0306595	0.0267349	AnE84c	23684659	0.0430665	0.117652	PCOS	0.0490156	0.968921	7166	6.34e-06	srRDLj	0.0028406	20.408	26.6665	GCST90277390
rs116497138	T	G	T	G	-0.184148	0.0795566	0.0497938	0.0531922	AnE84c	87180483	0.350466	0.0852071	PCOS	0.0392037	0.943669	7166	2.68e-06	srRDLj	0.0030695	22.0576	26.6665	GCST90277390
rs116635711	A	G	A	G	0.229919	0.275	0.0278586	0.0269287	AnE84c	151540066	0.0196404	0.117866	PCOS	0.0512399	0.988008	7166	7.33e-06	srRDLj	0.00280181	20.1285	26.6665	GCST90277390
rs117730598	C	T	C	T	0.236043	-0.0641339	0.0298946	0.0315397	AnE84c	2770506	0.556028	0.108932	PCOS	0.0501857	0.957543	7166	2.61e-06	srRDLj	0.00307756	22.1157	26.6665	GCST90277390
rs11783556	G	A	G	A	-0.0996214	0.0499687	0.200404	0.199694	AnE84c	764450	0.292967	0.0475153	PCOS	0.0210861	0.985267	7166	2.35e-06	srRDLj	0.00310517	22.3147	26.6665	GCST90277390
rs12120691	C	T	C	T	-0.118487	-0.123195	0.12345	0.124076	AnE84c	227027789	0.0334888	0.0579419	PCOS	0.02559	0.989035	7166	3.71e-06	srRDLj	0.00298282	21.4328	26.6665	GCST90277390
rs1260326	C	T	C	T	-0.168895	-0.03341	0.650878	0.651705	AnE84c	27508073	0.401243	0.0398022	PCOS	0.0173839	1	7166	3.53e-22	srRDLj	0.0130011	94.3665	26.6665	GCST90277390
rs17054866	C	T	C	T	0.116093	0.032759	0.118708	0.111486	AnE84c	157774262	0.587496	0.0603888	PCOS	0.0257906	0.98517	7166	6.86e-06	srRDLj	0.00281959	20.2567	26.6665	GCST90277390
rs1832326	C	A	C	A	0.0855578	0.00245775	0.724997	0.726951	AnE84c	33656919	0.953906	0.04252	PCOS	0.0186409	0.995632	7166	4.51e-06	srRDLj	0.00293112	21.0603	26.6665	GCST90277390
rs187429064	G	A	G	A	-0.246624	0.206524	0.0535314	0.050871	AnE84c	19269704	0.0171755	0.0866683	PCOS	0.0378364	0.950312	7166	7.59e-11	srRDLj	0.00589396	42.4747	26.6665	GCST90277390
rs190411877	C	T	C	T	0.41566	-0.466152	0.00944852	0.010072	AnE84c	7871139	0.0124394	0.186504	PCOS	0.0880394	0.942453	7166	2.38e-06	srRDLj	0.00310096	22.2844	26.6665	GCST90277390
rs191616475	G	A	G	A	0.185327	0.044557	0.0481341	0.0537756	AnE84c	58330047	0.59501	0.0838181	PCOS	0.038601	0.998856	7166	1.61e-06	srRDLj	0.00320633	23.0441	26.6665	GCST90277390
rs2249682	A	G	A	G	0.0744331	0.0648419	0.525174	0.52903	AnE84c	61669154	0.0874359	0.0379396	PCOS	0.0166211	0.997541	7166	7.64e-06	srRDLj	0.00279076	20.0489	26.6665	GCST90277390
rs2546043	G	A	G	A	-0.0761335	-0.0323977	0.532636	0.534545	AnE84c	34971287	0.391466	0.0378053	PCOS	0.0166109	0.991559	7166	4.65e-06	srRDLj	0.00292292	21.0012	26.6665	GCST90277390
rs371163839	ATGGT	A	ATGGT	A	0.185492	0.0592394	0.0481035	0.0461339	AnE84c	132462939	0.510317	0.0899823	PCOS	0.0390892	0.983704	7166	2.12e-06	srRDLj	0.00313255	22.5121	26.6665	GCST90277390
rs4453607	T	C	T	C	-0.240715	-0.170862	0.975511	0.972293	AnE84c	69122883	0.138778	0.11542	PCOS	0.0543789	0.984457	7166	9.71e-06	srRDLj	0.00272698	19.5895	26.6665	GCST90277390
rs61156392	GCT	G	GCT	G	0.121132	-0.020553	0.120867	0.130493	AnE84c	49154037	0.714661	0.0562168	PCOS	0.02529	0.981433	7166	1.7e-06	srRDLj	0.00319121	22.935	26.6665	GCST90277390
rs668013	A	G	A	G	0.077874	-0.0126296	0.545213	0.534597	AnE84c	79647516	0.739956	0.0380511	PCOS	0.0169376	0.982384	7166	4.34e-06	srRDLj	0.0029412	21.1329	26.6665	GCST90277390
rs72697234	G	A	G	A	0.20722	0.103307	0.0356746	0.039754	AnE84c	92538920	0.29041	0.0977157	PCOS	0.0463566	0.928026	7166	7.93e-06	srRDLj	0.0027807	19.9765	26.6665	GCST90277390
rs72738698	A	G	A	G	0.105497	-0.039371	0.179288	0.180064	AnE84c	80090365	0.425546	0.0494092	PCOS	0.0218727	0.993005	7166	1.44e-06	srRDLj	0.00323587	23.257	26.6665	GCST90277390
rs72846885	G	A	G	A	0.135259	0.132954	0.0864889	0.0864521	AnE84c	7455964	0.0490072	0.0675396	PCOS	0.0299292	0.977782	7166	6.3e-06	srRDLj	0.00284203	20.4184	26.6665	GCST90277390
rs759126	G	A	G	A	-0.213765	-0.0238543	0.963563	0.967347	AnE84c	120284301	0.827083	0.1092	PCOS	0.0470239	0.917537	7166	5.56e-06	srRDLj	0.00287547	20.6593	26.6665	GCST90277390
rs79152531	C	T	C	T	-0.176807	-0.173474	0.0602798	0.0566795	AnE84c	55802466	0.0348947	0.0822315	PCOS	0.035712	0.973528	7166	7.55e-07	srRDLj	0.00340887	24.5047	26.6665	GCST90277390
rs79213832	G	A	G	A	0.168251	0.0686277	0.0599959	0.0631704	AnE84c	23971765	0.372577	0.0769664	PCOS	0.0355805	0.977825	7166	2.3e-06	srRDLj	0.00311072	22.3548	26.6665	GCST90277390
rs820903	G	A	G	A	0.140425	-0.0699771	0.917127	0.918374	AnE84c	38161116	0.314958	0.0696376	PCOS	0.0313268	0.951975	7166	7.48e-06	srRDLj	0.00279617	20.0879	26.6665	GCST90277390
rs9344829	T	C	T	C	0.0770375	0.0735663	0.373208	0.383288	AnE84c	64177173	0.060062	0.039124	PCOS	0.017225	0.992632	7166	7.85e-06	srRDLj	0.00278355	19.997	26.6665	GCST90277390
rs964184	C	G	C	G	-0.202799	-0.103762	0.848991	0.855469	AnE84c	116778201	0.0551798	0.0541146	PCOS	0.0230975	1	7166	2.01e-18	srRDLj	0.0106433	77.0691	26.6665	GCST90277390

## Sheet: Sheet4
method	nsnp	b	se	pval	lo_ci	up_ci	or	or_lci95	or_uci95	id.come	outcome	exposure
MR Egger	14	0.01714	0.0653768	0.797635	-0.110998	0.145278	1.01729	0.89494	1.15636	GCST90277238	lipid metabolites	PCOS
Weighted median	14	-0.0305498	0.033042	0.355186	-0.0953121	0.0342125	0.969912	0.909089	1.0348	GCST90277238	lipid metabolites	PCOS
Inverse variance weighted	14	0.00834728	0.0310567	0.788103	-0.0525239	0.0692185	1.00838	0.948832	1.07167	GCST90277238	lipid metabolites	PCOS
Simple mode	14	-0.0346445	0.0566727	0.551535	-0.145723	0.076434	0.965949	0.864397	1.07943	GCST90277238	lipid metabolites	PCOS
Weighted mode	14	-0.0393698	0.0416946	0.362265	-0.121091	0.0423516	0.961395	0.885953	1.04326	GCST90277238	lipid metabolites	PCOS
MR Egger	14	0.0258449	0.0622443	0.68531	-0.0961538	0.147844	1.02618	0.908324	1.15933	GCST90277281	lipid metabolites	PCOS
Weighted median	14	-0.0730962	0.0337878	0.0305112	-0.13932	-0.00687211	0.929511	0.869949	0.993151	GCST90277281	lipid metabolites	PCOS
Inverse variance weighted	14	-0.014002	0.0301977	0.64288	-0.0731895	0.0451856	0.986096	0.929425	1.04622	GCST90277281	lipid metabolites	PCOS
Simple mode	14	-0.0860243	0.0587803	0.16709	-0.201234	0.0291851	0.917572	0.817721	1.02962	GCST90277281	lipid metabolites	PCOS
Weighted mode	14	-0.0873029	0.0468142	0.0849271	-0.179059	0.00445283	0.916399	0.836057	1.00446	GCST90277281	lipid metabolites	PCOS
MR Egger	14	0.0449872	0.0452769	0.34003	-0.0437555	0.13373	1.04601	0.957188	1.14308	GCST90277297	lipid metabolites	PCOS
Weighted median	14	-0.00165957	0.030732	0.956934	-0.0618944	0.0585752	0.998342	0.939982	1.06032	GCST90277297	lipid metabolites	PCOS
Inverse variance weighted	14	-0.000726734	0.0223661	0.974079	-0.0445643	0.0431109	0.999274	0.956414	1.04405	GCST90277297	lipid metabolites	PCOS
Simple mode	14	-0.0153762	0.0531058	0.776735	-0.119464	0.0887112	0.984741	0.887396	1.09276	GCST90277297	lipid metabolites	PCOS
Weighted mode	14	0.0011625	0.0508434	0.982106	-0.0984906	0.100816	1.00116	0.906204	1.10607	GCST90277297	lipid metabolites	PCOS
MR Egger	14	0.0294485	0.0580056	0.620877	-0.0842425	0.143139	1.02989	0.919208	1.15389	GCST90277299	lipid metabolites	PCOS
Weighted median	14	-0.0110763	0.0320145	0.729359	-0.0738247	0.0516721	0.988985	0.928835	1.05303	GCST90277299	lipid metabolites	PCOS
Inverse variance weighted	14	0.00835865	0.0277282	0.763072	-0.0459886	0.0627059	1.00839	0.955053	1.06471	GCST90277299	lipid metabolites	PCOS
Simple mode	14	-0.0341955	0.0556868	0.549766	-0.143342	0.0749507	0.966383	0.866458	1.07783	GCST90277299	lipid metabolites	PCOS
Weighted mode	14	-0.0341955	0.0440545	0.451517	-0.120542	0.0521513	0.966383	0.886439	1.05354	GCST90277299	lipid metabolites	PCOS
MR Egger	14	0.0250437	0.0615496	0.691254	-0.0955934	0.145681	1.02536	0.908833	1.15683	GCST90277303	lipid metabolites	PCOS
Weighted median	14	0.0625554	0.0322414	0.0523532	-0.000637786	0.125749	1.06455	0.999362	1.134	GCST90277303	lipid metabolites	PCOS
Inverse variance weighted	14	0.0136227	0.0292682	0.641615	-0.043743	0.0709883	1.01372	0.9572	1.07357	GCST90277303	lipid metabolites	PCOS
Simple mode	14	0.0971145	0.0555126	0.103772	-0.0116902	0.205919	1.10199	0.988378	1.22865	GCST90277303	lipid metabolites	PCOS
Weighted mode	14	0.0886318	0.0630074	0.182973	-0.0348626	0.212126	1.09268	0.965738	1.2363	GCST90277303	lipid metabolites	PCOS
MR Egger	14	0.00922954	0.0474439	0.849011	-0.0837606	0.10222	1.00927	0.919651	1.10763	GCST90277308	lipid metabolites	PCOS
Weighted median	14	-0.00507467	0.0310828	0.870311	-0.0659969	0.0558476	0.994938	0.936134	1.05744	GCST90277308	lipid metabolites	PCOS
Inverse variance weighted	14	-0.00982809	0.0227112	0.665202	-0.054342	0.0346858	0.99022	0.947108	1.03529	GCST90277308	lipid metabolites	PCOS
Simple mode	14	0.0191717	0.0531723	0.724221	-0.085046	0.123389	1.01936	0.91847	1.13132	GCST90277308	lipid metabolites	PCOS
Weighted mode	14	0.00211753	0.0445229	0.96279	-0.0851474	0.0893825	1.00212	0.918377	1.0935	GCST90277308	lipid metabolites	PCOS
MR Egger	14	0.0491404	0.049246	0.338047	-0.0473818	0.145663	1.05037	0.953723	1.15681	GCST90277322	lipid metabolites	PCOS
Weighted median	14	-0.00190669	0.0331452	0.954127	-0.0668712	0.0630578	0.998095	0.935316	1.06509	GCST90277322	lipid metabolites	PCOS
Inverse variance weighted	14	0.0273695	0.0235447	0.245053	-0.0187781	0.0735171	1.02775	0.981397	1.07629	GCST90277322	lipid metabolites	PCOS
Simple mode	14	-0.00208476	0.0549175	0.970295	-0.109723	0.105554	0.997917	0.896082	1.11133	GCST90277322	lipid metabolites	PCOS
Weighted mode	14	-0.00805359	0.050146	0.874875	-0.10634	0.0902326	0.991979	0.899119	1.09443	GCST90277322	lipid metabolites	PCOS
MR Egger	14	0.0204301	0.0453472	0.660363	-0.0684504	0.109311	1.02064	0.93384	1.11551	GCST90277343	lipid metabolites	PCOS
Weighted median	14	-0.00642048	0.0299032	0.829995	-0.0650308	0.0521898	0.9936	0.937039	1.05358	GCST90277343	lipid metabolites	PCOS
Inverse variance weighted	14	-0.00827823	0.0224032	0.711747	-0.0521886	0.0356321	0.991756	0.94915	1.03627	GCST90277343	lipid metabolites	PCOS
Simple mode	14	-0.0385487	0.0521584	0.472999	-0.140779	0.0636818	0.962185	0.868681	1.06575	GCST90277343	lipid metabolites	PCOS
Weighted mode	14	0.027177	0.0485002	0.58477	-0.0678833	0.122237	1.02755	0.934369	1.13002	GCST90277343	lipid metabolites	PCOS
MR Egger	14	0.0289281	0.0452842	0.534948	-0.0598289	0.117685	1.02935	0.941926	1.12489	GCST90277347	lipid metabolites	PCOS
Weighted median	14	0.013618	0.029818	0.647885	-0.0448253	0.0720613	1.01371	0.956164	1.07472	GCST90277347	lipid metabolites	PCOS
Inverse variance weighted	14	0.00363439	0.0223662	0.870916	-0.0402033	0.0474721	1.00364	0.960594	1.04862	GCST90277347	lipid metabolites	PCOS
Simple mode	14	0.0311409	0.0482916	0.530239	-0.0635105	0.125792	1.03163	0.938464	1.13405	GCST90277347	lipid metabolites	PCOS
Weighted mode	14	0.0199265	0.0395776	0.623051	-0.0576457	0.0974986	1.02013	0.943984	1.10241	GCST90277347	lipid metabolites	PCOS
MR Egger	14	0.0499545	0.0461187	0.300016	-0.0404381	0.140347	1.05122	0.960369	1.15067	GCST90277351	lipid metabolites	PCOS
Weighted median	14	-0.0192824	0.0308917	0.532501	-0.0798302	0.0412654	0.980902	0.923273	1.04213	GCST90277351	lipid metabolites	PCOS
Inverse variance weighted	14	0.0147556	0.0225825	0.513495	-0.0295062	0.0590174	1.01486	0.970925	1.06079	GCST90277351	lipid metabolites	PCOS
Simple mode	14	-0.0454932	0.0570691	0.439676	-0.157349	0.0663623	0.955526	0.854406	1.06861	GCST90277351	lipid metabolites	PCOS
Weighted mode	14	-0.0360519	0.0462881	0.450009	-0.126777	0.0546728	0.96459	0.88093	1.05619	GCST90277351	lipid metabolites	PCOS
MR Egger	14	0.0382955	0.0461814	0.423157	-0.05222	0.128811	1.03904	0.94912	1.13748	GCST90277359	lipid metabolites	PCOS
Weighted median	14	0.0180421	0.0304314	0.553264	-0.0416035	0.0776877	1.01821	0.95925	1.08079	GCST90277359	lipid metabolites	PCOS
Inverse variance weighted	14	0.0142338	0.0227362	0.531288	-0.0303292	0.0587969	1.01434	0.970126	1.06056	GCST90277359	lipid metabolites	PCOS
Simple mode	14	0.00867054	0.0505184	0.86637	-0.0903456	0.107687	1.00871	0.913615	1.1137	GCST90277359	lipid metabolites	PCOS
Weighted mode	14	0.0185848	0.0403634	0.65281	-0.0605275	0.097697	1.01876	0.941268	1.10263	GCST90277359	lipid metabolites	PCOS
MR Egger	14	0.00358166	0.0451567	0.938088	-0.0849255	0.0920889	1.00359	0.918581	1.09646	GCST90277362	lipid metabolites	PCOS
Weighted median	14	-0.0108888	0.0304936	0.721028	-0.0706562	0.0488786	0.98917	0.931782	1.05009	GCST90277362	lipid metabolites	PCOS
Inverse variance weighted	14	-0.000265827	0.0223099	0.990493	-0.0439932	0.0434615	0.999734	0.95696	1.04442	GCST90277362	lipid metabolites	PCOS
Simple mode	14	-0.0262453	0.0475246	0.590148	-0.119394	0.066903	0.974096	0.887458	1.06919	GCST90277362	lipid metabolites	PCOS
Weighted mode	14	-0.0204968	0.0417916	0.631987	-0.102408	0.0614148	0.979712	0.902661	1.06334	GCST90277362	lipid metabolites	PCOS
MR Egger	14	-0.00111399	0.0655666	0.986724	-0.129624	0.127397	0.998887	0.878425	1.13587	GCST90277383	lipid metabolites	PCOS
Weighted median	14	-0.00369215	0.0339855	0.913489	-0.0703037	0.0629194	0.996315	0.932111	1.06494	GCST90277383	lipid metabolites	PCOS
Inverse variance weighted	14	-0.00306643	0.0311339	0.921542	-0.0640889	0.057956	0.996938	0.937922	1.05967	GCST90277383	lipid metabolites	PCOS
Simple mode	14	0.0537154	0.0640264	0.416655	-0.0717764	0.179207	1.05518	0.930739	1.19627	GCST90277383	lipid metabolites	PCOS
Weighted mode	14	-0.0446284	0.0539972	0.423434	-0.150463	0.061206	0.956353	0.86031	1.06312	GCST90277383	lipid metabolites	PCOS
MR Egger	14	0.0205812	0.0604647	0.739452	-0.0979296	0.139092	1.02079	0.906713	1.14923	GCST90277384	lipid metabolites	PCOS
Weighted median	14	-0.00864561	0.0337136	0.797609	-0.0747243	0.057433	0.991392	0.927999	1.05911	GCST90277384	lipid metabolites	PCOS
Inverse variance weighted	14	0.00879704	0.0287551	0.759658	-0.0475629	0.065157	1.00884	0.953551	1.06733	GCST90277384	lipid metabolites	PCOS
Simple mode	14	0.0291759	0.0629724	0.650801	-0.09425	0.152602	1.02961	0.910055	1.16486	GCST90277384	lipid metabolites	PCOS
Weighted mode	14	0.00821486	0.0472417	0.86463	-0.0843788	0.100809	1.00825	0.919083	1.10606	GCST90277384	lipid metabolites	PCOS
MR Egger	14	0.0179966	0.0671725	0.793313	-0.113661	0.149655	1.01816	0.89256	1.16143	GCST90277385	lipid metabolites	PCOS
Weighted median	14	0.0354868	0.0368207	0.335159	-0.0366817	0.107655	1.03612	0.963983	1.11366	GCST90277385	lipid metabolites	PCOS
Inverse variance weighted	14	0.0343463	0.0322624	0.287062	-0.0288881	0.0975806	1.03494	0.971525	1.1025	GCST90277385	lipid metabolites	PCOS
Simple mode	14	-0.0057511	0.069732	0.935526	-0.142426	0.130924	0.994265	0.867252	1.13988	GCST90277385	lipid metabolites	PCOS
Weighted mode	14	0.00653075	0.0561767	0.909228	-0.103575	0.116637	1.00655	0.901608	1.12371	GCST90277385	lipid metabolites	PCOS
MR Egger	14	-0.0108409	0.0602469	0.860202	-0.128925	0.107243	0.989218	0.87904	1.1132	GCST90277389	lipid metabolites	PCOS
Weighted median	14	0.0189304	0.0337539	0.57491	-0.0472273	0.0850881	1.01911	0.953871	1.08881	GCST90277389	lipid metabolites	PCOS
Inverse variance weighted	14	-0.00417706	0.028582	0.883809	-0.0601978	0.0518437	0.995832	0.941578	1.05321	GCST90277389	lipid metabolites	PCOS
Simple mode	14	0.0474865	0.0631477	0.465454	-0.0762829	0.171256	1.04863	0.926554	1.18679	GCST90277389	lipid metabolites	PCOS
Weighted mode	14	0.0506608	0.058042	0.398591	-0.0631015	0.164423	1.05197	0.938848	1.17871	GCST90277389	lipid metabolites	PCOS
MR Egger	14	0.000636518	0.0559596	0.991112	-0.109044	0.110317	1.00064	0.896691	1.11663	GCST90277390	lipid metabolites	PCOS
Weighted median	14	0.0258547	0.0328003	0.430552	-0.0384339	0.0901434	1.02619	0.962295	1.09433	GCST90277390	lipid metabolites	PCOS
Inverse variance weighted	14	0.0007721	0.0265313	0.976784	-0.0512293	0.0527735	1.00077	0.950061	1.05419	GCST90277390	lipid metabolites	PCOS
Simple mode	14	0.0601028	0.0607807	0.340787	-0.0590275	0.179233	1.06195	0.942681	1.1963	GCST90277390	lipid metabolites	PCOS
Weighted mode	14	0.0639217	0.0549175	0.265358	-0.0437165	0.17156	1.06601	0.957225	1.18716	GCST90277390	lipid metabolites	PCOS

## Sheet: Sheet5
Supplementary Table 5. Summary of SNPs used as instrumental variables for gut microbiota traits with lipid metabolites as mediators (n = 375 SNPs).
SNP	effect_allele.exposure	other_allele.exposure	effect_allele.outcome	other_allele.outcome	beta.exposure	beta.outcome	eaf.exposure	eaf.outcome	id.outcome	chr.outcome	pos.outcome	se.outcome	pval.outcome	samplesize.outcome	outcome	se.exposure	pval.exposure	exposure	id.exposure	samplesize.exposure	action	SNP_index	R2	F	exposure (gut microbiota)	mediator (lipid metabolites)
rs10181047	T	C	T	C	0.0121141	-0.00651377	0.364286	0.385642	ksjXBu	2	208377214	0.0177665	0.713894	6709	GCST90277322	0.00267405	5.9e-06	exposure	C0iB2B	5959	2	1	0.00343223	20.5162	GCST90032174	GCST90277322
rs10781012	G	A	G	A	-0.0172745	0.0581152	0.13386	0.151443	ksjXBu	9	71318836	0.0242447	0.0165551	6709	GCST90277322	0.0037525	4.2e-06	exposure	C0iB2B	5959	2	1	0.00354368	21.1848	GCST90032174	GCST90277322
rs10878425	T	C	T	C	-0.0124292	0.0265008	0.337956	0.352482	ksjXBu	12	66452358	0.018188	0.145135	6709	GCST90277322	0.00270984	4.5e-06	exposure	C0iB2B	5959	2	1	0.00351799	21.0307	GCST90032174	GCST90277322
rs116870050	A	G	A	G	0.0210636	-0.0157101	0.0822114	0.0885464	ksjXBu	15	66975983	0.0304396	0.605783	6709	GCST90277322	0.00461458	5e-06	exposure	C0iB2B	5959	2	1	0.00348427	20.8284	GCST90032174	GCST90277322
rs118022621	G	A	G	A	-0.0317201	0.00398024	0.0356602	0.0287292	ksjXBu	16	78792137	0.0527134	0.939813	6709	GCST90277322	0.0068693	3.9e-06	exposure	C0iB2B	5959	2	1	0.00356549	21.3156	GCST90032174	GCST90277322
rs12554240	C	T	C	T	-0.0140188	-0.0105514	0.209324	0.20834	ksjXBu	9	87270113	0.0214577	0.622916	6709	GCST90277322	0.00312371	7.2e-06	exposure	C0iB2B	5959	2	1	0.00336854	20.1342	GCST90032174	GCST90277322
rs12637754	G	A	G	A	-0.0188591	-0.00565315	0.174072	0.175377	ksjXBu	3	69791714	0.0226855	0.803209	6709	GCST90277322	0.0033716	2.2e-08	exposure	C0iB2B	5959	2	1	0.00522303	31.2769	GCST90032174	GCST90277322
rs13020322	G	A	G	A	0.0143566	-0.0227448	0.216163	0.231781	ksjXBu	2	99248465	0.02059	0.269332	6709	GCST90277322	0.00312659	4.4e-06	exposure	C0iB2B	5959	2	1	0.00352577	21.0773	GCST90032174	GCST90277322
rs13337877	A	G	A	G	-0.0157458	0.00687197	0.164213	0.166242	ksjXBu	16	5406327	0.0241051	0.775581	6709	GCST90277322	0.00349669	6.7e-06	exposure	C0iB2B	5959	2	1	0.0033913	20.2707	GCST90032174	GCST90277322
rs1476635	G	A	G	A	-0.0163208	0.0112638	0.147229	0.144225	ksjXBu	7	2884635	0.0253174	0.656391	6709	GCST90277322	0.00365078	7.8e-06	exposure	C0iB2B	5959	2	1	0.0033426	19.9786	GCST90032174	GCST90277322
rs1867045	C	A	C	A	0.0116268	-0.0293976	0.46804	0.465975	ksjXBu	8	3199372	0.0174379	0.0918605	6709	GCST90277322	0.00256147	5.6e-06	exposure	C0iB2B	5959	2	1	0.00344564	20.5966	GCST90032174	GCST90277322
rs2827109	G	A	G	A	-0.0136058	-0.0101225	0.249063	0.254774	ksjXBu	21	21885876	0.0203095	0.618198	6709	GCST90277322	0.00297597	4.8e-06	exposure	C0iB2B	5959	2	1	0.0034954	20.8951	GCST90032174	GCST90277322
rs4774384	T	C	T	C	-0.0117459	0.00621853	0.435166	0.442091	ksjXBu	15	61044429	0.0177228	0.725682	6709	GCST90277322	0.00261171	6.9e-06	exposure	C0iB2B	5959	2	1	0.00338281	20.2198	GCST90032174	GCST90277322
rs55888898	G	A	G	A	-0.0141117	0.00140224	0.213497	0.215819	ksjXBu	3	193764868	0.021274	0.947444	6709	GCST90277322	0.00312713	6.4e-06	exposure	C0iB2B	5959	2	1	0.00340574	20.3573	GCST90032174	GCST90277322
rs76652641	C	T	C	T	-0.0326318	0.0781256	0.0324255	0.037519	ksjXBu	3	127753329	0.0476372	0.101039	6709	GCST90277322	0.0072457	6.7e-06	exposure	C0iB2B	5959	2	1	0.00339213	20.2757	GCST90032174	GCST90277322
rs9986739	T	C	T	C	0.0183681	-0.012711	0.131541	0.138821	ksjXBu	7	8983936	0.026504	0.631522	6709	GCST90277322	0.00387171	2.1e-06	exposure	C0iB2B	5959	2	1	0.00376281	22.4997	GCST90032174	GCST90277322
rs10049846	C	T	C	T	0.0860815	-0.0271107	0.302716	0.314752	4Vla7P	4	110582657	0.018815	0.14964	6998	GCST90277359	0.0164902	1.8e-07	exposure	UTvsuc	5959	2	1	0.00455211	27.2409	GCST90032256	GCST90277359
rs12739461	T	C	T	C	0.0756103	0.00483735	0.405052	0.418891	4Vla7P	1	206473875	0.017732	0.785005	6998	GCST90277359	0.0153196	8e-07	exposure	UTvsuc	5959	2	1	0.0040712	24.3513	GCST90032256	GCST90277359
rs1419675	G	T	G	T	0.0893536	-0.0405644	0.163031	0.162343	4Vla7P	6	30124930	0.022699	0.0739612	6998	GCST90277359	0.0196796	5.6e-06	exposure	UTvsuc	5959	2	1	0.00344761	20.6085	GCST90032256	GCST90277359
rs17132771	C	A	C	A	-0.0648149	0.0189619	0.498487	0.500998	4Vla7P	7	48887469	0.0170557	0.26626	6998	GCST90277359	0.0145556	8.5e-06	exposure	UTvsuc	5959	2	1	0.00331645	19.8218	GCST90032256	GCST90277359
rs1880069	A	G	A	G	-0.0672799	-0.00585379	0.500257	0.48968	4Vla7P	10	55785709	0.0171856	0.73339	6998	GCST90277359	0.0145936	4e-06	exposure	UTvsuc	5959	2	1	0.00355407	21.2471	GCST90032256	GCST90277359
rs189113914	A	T	A	T	-0.168511	-0.0441426	0.0460471	0.0398988	4Vla7P	8	12007703	0.044414	0.320294	6998	GCST90277359	0.0348363	1.3e-06	exposure	UTvsuc	5959	2	1	0.00391126	23.3909	GCST90032256	GCST90277359
rs195869	C	T	C	T	0.0854096	-0.00781067	0.22336	0.207809	4Vla7P	16	26845781	0.0208601	0.708085	6998	GCST90277359	0.0174479	9.8e-07	exposure	UTvsuc	5959	2	1	0.00400508	23.9542	GCST90032256	GCST90277359
rs2698746	A	G	A	G	0.0809199	-0.0363058	0.198805	0.187238	4Vla7P	12	87668237	0.0217419	0.0949813	6998	GCST90277359	0.0181525	8.3e-06	exposure	UTvsuc	5959	2	1	0.00332367	19.8652	GCST90032256	GCST90277359
rs458534	A	G	A	G	-0.0659381	0.000263395	0.449823	0.454703	4Vla7P	5	71574373	0.0169846	0.98764	6998	GCST90277359	0.0145395	5.8e-06	exposure	UTvsuc	5959	2	1	0.00343957	20.5602	GCST90032256	GCST90277359
rs55759660	T	C	T	C	0.0839766	-0.0150371	0.185536	0.208363	4Vla7P	12	6357466	0.021411	0.482495	6998	GCST90277359	0.0189637	9.5e-06	exposure	UTvsuc	5959	2	1	0.00327997	19.6031	GCST90032256	GCST90277359
rs58275168	A	G	A	G	0.0654194	0.0154783	0.472054	0.467767	4Vla7P	1	233961392	0.0169945	0.362421	6998	GCST90277359	0.0144453	5.9e-06	exposure	UTvsuc	5959	2	1	0.00343	20.5028	GCST90032256	GCST90277359
rs59244950	C	G	C	G	-0.0827374	-0.00506983	0.229232	0.24337	4Vla7P	20	59202597	0.020157	0.801416	6998	GCST90277359	0.0175907	2.6e-06	exposure	UTvsuc	5959	2	1	0.00369875	22.1152	GCST90032256	GCST90277359
rs5993734	C	T	C	T	0.152825	-0.0754871	0.0581179	0.0609393	4Vla7P	22	19618273	0.0359616	0.0358398	6998	GCST90277359	0.0313048	1.1e-06	exposure	UTvsuc	5959	2	1	0.00398346	23.8244	GCST90032256	GCST90277359
rs6084086	A	G	A	G	-0.119288	0.00663892	0.0974148	0.102988	4Vla7P	20	2695163	0.0281992	0.813875	6998	GCST90277359	0.024631	1.3e-06	exposure	UTvsuc	5959	2	1	0.00392058	23.4468	GCST90032256	GCST90277359
rs61152765	C	T	C	T	-0.155623	0.045994	0.0471539	0.0513981	4Vla7P	6	150017527	0.0382328	0.229005	6998	GCST90277359	0.0343961	6.1e-06	exposure	UTvsuc	5959	2	1	0.00342347	20.4637	GCST90032256	GCST90277359
rs62098130	T	G	T	G	-0.0973142	-0.0193097	0.16254	0.180613	4Vla7P	18	74231517	0.0224833	0.390438	6998	GCST90277359	0.0197428	8.3e-07	exposure	UTvsuc	5959	2	1	0.00406064	24.2879	GCST90032256	GCST90277359
rs72780529	G	A	G	A	-0.128374	0.0279949	0.0828695	0.0888793	4Vla7P	2	4216607	0.0319529	0.38097	6998	GCST90277359	0.0270844	2.1e-06	exposure	UTvsuc	5959	2	1	0.00375585	22.4579	GCST90032256	GCST90277359
rs75821360	T	A	T	A	-0.223747	0.0107119	0.0236935	0.027063	4Vla7P	4	56689126	0.0518595	0.836355	6998	GCST90277359	0.0477495	2.8e-06	exposure	UTvsuc	5959	2	1	0.00367118	21.9498	GCST90032256	GCST90277359
rs76506738	A	G	A	G	-0.0844011	0.0319686	0.190343	0.183958	4Vla7P	4	6002590	0.0217234	0.141153	6998	GCST90277359	0.0186384	5.9e-06	exposure	UTvsuc	5959	2	1	0.00342937	20.499	GCST90032256	GCST90277359
rs77414905	C	T	C	T	0.108341	-0.0272286	0.107493	0.10854	4Vla7P	8	46083348	0.0286039	0.341159	6998	GCST90277359	0.023659	4.7e-06	exposure	UTvsuc	5959	2	1	0.00350666	20.9627	GCST90032256	GCST90277359
rs11218199	T	C	T	C	0.0929918	0.177831	0.016563	0.0116509	72JkVt	11	121193815	0.0772753	0.0214013	7170	GCST90277297	0.0204244	5.3e-06	exposure	KcOhk9	5959	2	1	0.00346664	20.7226	GCST90032364	GCST90277297
rs112690713	A	G	A	G	0.121551	0.0911059	0.0114324	0.0128416	72JkVt	5	177336265	0.0753274	0.226508	7170	GCST90277297	0.0248491	1e-06	exposure	KcOhk9	5959	2	1	0.00399928	23.9194	GCST90032364	GCST90277297
rs117611969	G	T	G	T	0.120569	0.0281751	0.0111298	0.0105195	72JkVt	13	27008827	0.0837452	0.736542	7170	GCST90277297	0.0252397	1.8e-06	exposure	KcOhk9	5959	2	1	0.00381478	22.8117	GCST90032364	GCST90277297
rs13135225	A	T	A	T	0.076048	0.00331494	0.0374196	0.0418273	72JkVt	4	69086592	0.0421475	0.93731	7170	GCST90277297	0.0139158	4.6e-08	exposure	KcOhk9	5959	2	1	0.00498672	29.8548	GCST90032364	GCST90277297
rs138216191	C	T	C	T	0.0921126	0.00961084	0.0279461	0.0236169	72JkVt	12	116615503	0.0561836	0.864175	7170	GCST90277297	0.0159249	7.3e-09	exposure	KcOhk9	5959	2	1	0.00558316	33.4456	GCST90032364	GCST90277297
rs141770796	C	G	C	G	0.0874232	0.049009	0.0184391	0.023304	72JkVt	10	79819281	0.0592476	0.408138	7170	GCST90277297	0.0196178	8.3e-06	exposure	KcOhk9	5959	2	1	0.0033215	19.8521	GCST90032364	GCST90277297
rs149026389	G	T	G	T	0.0447321	0.00778286	0.0788983	0.0675565	72JkVt	3	77975411	0.0341149	0.819541	7170	GCST90277297	0.00982779	5.3e-06	exposure	KcOhk9	5959	2	1	0.00346454	20.71	GCST90032364	GCST90277297
rs16987521	T	C	T	C	0.0412247	-0.0167436	0.101581	0.0964494	72JkVt	20	38730683	0.0283515	0.554809	7170	GCST90277297	0.00877376	2.6e-06	exposure	KcOhk9	5959	2	1	0.00369117	22.0698	GCST90032364	GCST90277297
rs17588199	T	C	T	C	0.0865224	-0.0328573	0.0191327	0.0295752	72JkVt	2	141041192	0.0521708	0.52883	7170	GCST90277297	0.0190545	5.6e-06	exposure	KcOhk9	5959	2	1	0.00344817	20.6118	GCST90032364	GCST90277297
rs1796829	C	T	C	T	0.0936224	0.0759605	0.0281276	0.0278512	72JkVt	1	239498519	0.0512705	0.138485	7170	GCST90277297	0.015977	4.6e-09	exposure	KcOhk9	5959	2	1	0.00572928	34.326	GCST90032364	GCST90277297
rs1861495	C	A	C	A	0.0259881	-0.0213614	0.307316	0.299266	72JkVt	17	72046913	0.0182736	0.242436	7170	GCST90277297	0.00570267	5.2e-06	exposure	KcOhk9	5959	2	1	0.00347303	20.7609	GCST90032364	GCST90277297
rs1935408	G	A	G	A	0.0330467	0.0146496	0.173909	0.18462	72JkVt	10	30012214	0.0216979	0.49958	7170	GCST90277297	0.00705099	2.8e-06	exposure	KcOhk9	5959	2	1	0.00367269	21.9589	GCST90032364	GCST90277297
rs2049071	G	A	G	A	0.0239217	-0.00332503	0.441412	0.441262	72JkVt	2	7576888	0.0167981	0.843091	7170	GCST90277297	0.00533732	7.4e-06	exposure	KcOhk9	5959	2	1	0.00335972	20.0813	GCST90032364	GCST90277297
rs34156236	T	C	T	C	-0.0276137	-0.0283808	0.273111	0.265482	72JkVt	2	12454817	0.0188098	0.131373	7170	GCST90277297	0.00591684	3.1e-06	exposure	KcOhk9	5959	2	1	0.00364176	21.7733	GCST90032364	GCST90277297
rs35367858	A	T	A	T	0.0560088	0.0386745	0.047865	0.0546422	72JkVt	16	21322549	0.0378719	0.307181	7170	GCST90277297	0.0124561	6.9e-06	exposure	KcOhk9	5959	2	1	0.00338146	20.2117	GCST90032364	GCST90277297
rs3843877	G	C	G	C	0.0270438	0.0349638	0.278263	0.279412	72JkVt	3	21553365	0.0183591	0.0568818	7170	GCST90277297	0.00582079	3.4e-06	exposure	KcOhk9	5959	2	1	0.00360934	21.5787	GCST90032364	GCST90277297
rs61776536	C	T	C	T	0.0680678	0.0778172	0.0326603	0.0455236	72JkVt	1	54336850	0.0407903	0.0564568	7170	GCST90277297	0.0148474	4.6e-06	exposure	KcOhk9	5959	2	1	0.00351463	21.0105	GCST90032364	GCST90277297
rs6424089	G	A	G	A	0.0242021	0.0143589	0.48254	0.526992	72JkVt	1	3712099	0.0167622	0.391666	7170	GCST90277297	0.00527611	4.5e-06	exposure	KcOhk9	5959	2	1	0.00351863	21.0345	GCST90032364	GCST90277297
rs66844263	C	A	C	A	-0.0284605	0.00321083	0.218194	0.227901	72JkVt	1	95804587	0.0197751	0.871017	7170	GCST90277297	0.00633008	6.9e-06	exposure	KcOhk9	5959	2	1	0.00338082	20.2079	GCST90032364	GCST90277297
rs73061635	A	G	A	G	0.0705446	0.00489097	0.0325051	0.0363873	72JkVt	7	8255170	0.045601	0.914585	7170	GCST90277297	0.0148757	2.1e-06	exposure	KcOhk9	5959	2	1	0.00375979	22.4816	GCST90032364	GCST90277297
rs73197829	A	G	A	G	0.119352	-0.0288945	0.0105201	0.0146753	72JkVt	13	51505558	0.070415	0.681555	7170	GCST90277297	0.0257175	3.5e-06	exposure	KcOhk9	5959	2	1	0.00360132	21.5306	GCST90032364	GCST90277297
rs75450753	A	T	A	T	0.056259	-0.0430889	0.0513018	0.0572683	72JkVt	6	166348378	0.0377286	0.253444	7170	GCST90277297	0.0121	3.3e-06	exposure	KcOhk9	5959	2	1	0.00361466	21.6106	GCST90032364	GCST90277297
rs11218199	T	C	T	C	0.0929918	0.116661	0.016563	0.0116509	JNnKQg	11	121193815	0.0771874	0.130712	7169	GCST90277303	0.0204244	5.3e-06	exposure	KFUZGC	5959	2	1	0.00346664	20.7226	GCST90032364	GCST90277303
rs112690713	A	G	A	G	0.121551	0.0710251	0.0114324	0.0128416	JNnKQg	5	177336265	0.0752365	0.345171	7169	GCST90277303	0.0248491	1e-06	exposure	KFUZGC	5959	2	1	0.00399928	23.9194	GCST90032364	GCST90277303
rs117611969	G	T	G	T	0.120569	0.0870424	0.0111298	0.0105195	JNnKQg	13	27008827	0.0836644	0.298184	7169	GCST90277303	0.0252397	1.8e-06	exposure	KFUZGC	5959	2	1	0.00381478	22.8117	GCST90032364	GCST90277303
rs13135225	A	T	A	T	0.076048	-0.0367337	0.0374196	0.0418273	JNnKQg	4	69086592	0.0421159	0.383111	7169	GCST90277303	0.0139158	4.6e-08	exposure	KFUZGC	5959	2	1	0.00498672	29.8548	GCST90032364	GCST90277303
rs138216191	C	T	C	T	0.0921126	0.0337052	0.0279461	0.0236169	JNnKQg	12	116615503	0.0561009	0.547982	7169	GCST90277303	0.0159249	7.3e-09	exposure	KFUZGC	5959	2	1	0.00558316	33.4456	GCST90032364	GCST90277303
rs141770796	C	G	C	G	0.0874232	0.112374	0.0184391	0.023304	JNnKQg	10	79819281	0.0590938	0.0572482	7169	GCST90277303	0.0196178	8.3e-06	exposure	KFUZGC	5959	2	1	0.0033215	19.8521	GCST90032364	GCST90277303
rs149026389	G	T	G	T	0.0447321	0.0155984	0.0788983	0.0675565	JNnKQg	3	77975411	0.0341031	0.647393	7169	GCST90277303	0.00982779	5.3e-06	exposure	KFUZGC	5959	2	1	0.00346454	20.71	GCST90032364	GCST90277303
rs16987521	T	C	T	C	0.0412247	0.00979031	0.101581	0.0964494	JNnKQg	20	38730683	0.028317	0.729539	7169	GCST90277303	0.00877376	2.6e-06	exposure	KFUZGC	5959	2	1	0.00369117	22.0698	GCST90032364	GCST90277303
rs17588199	T	C	T	C	0.0865224	0.0453958	0.0191327	0.0295752	JNnKQg	2	141041192	0.0521281	0.383848	7169	GCST90277303	0.0190545	5.6e-06	exposure	KFUZGC	5959	2	1	0.00344817	20.6118	GCST90032364	GCST90277303
rs1796829	C	T	C	T	0.0936224	-0.0320723	0.0281276	0.0278512	JNnKQg	1	239498519	0.0512218	0.531223	7169	GCST90277303	0.015977	4.6e-09	exposure	KFUZGC	5959	2	1	0.00572928	34.326	GCST90032364	GCST90277303
rs1861495	C	A	C	A	0.0259881	0.00411406	0.307316	0.299266	JNnKQg	17	72046913	0.0182638	0.821779	7169	GCST90277303	0.00570267	5.2e-06	exposure	KFUZGC	5959	2	1	0.00347303	20.7609	GCST90032364	GCST90277303
rs1935408	G	A	G	A	0.0330467	-0.0033598	0.173909	0.18462	JNnKQg	10	30012214	0.0216859	0.876877	7169	GCST90277303	0.00705099	2.8e-06	exposure	KFUZGC	5959	2	1	0.00367269	21.9589	GCST90032364	GCST90277303
rs2049071	G	A	G	A	0.0239217	-0.0129302	0.441412	0.441262	JNnKQg	2	7576888	0.0167923	0.441303	7169	GCST90277303	0.00533732	7.4e-06	exposure	KFUZGC	5959	2	1	0.00335972	20.0813	GCST90032364	GCST90277303
rs34156236	T	C	T	C	-0.0276137	-0.00367474	0.273111	0.265482	JNnKQg	2	12454817	0.0188002	0.845032	7169	GCST90277303	0.00591684	3.1e-06	exposure	KFUZGC	5959	2	1	0.00364176	21.7733	GCST90032364	GCST90277303
rs35367858	A	T	A	T	0.0560088	0.101024	0.047865	0.0546422	JNnKQg	16	21322549	0.0378204	0.00757452	7169	GCST90277303	0.0124561	6.9e-06	exposure	KFUZGC	5959	2	1	0.00338146	20.2117	GCST90032364	GCST90277303
rs3843877	G	C	G	C	0.0270438	0.030019	0.278263	0.279412	JNnKQg	3	21553365	0.018333	0.101571	7169	GCST90277303	0.00582079	3.4e-06	exposure	KFUZGC	5959	2	1	0.00360934	21.5787	GCST90032364	GCST90277303
rs61776536	C	T	C	T	0.0680678	0.0552559	0.0326603	0.0455236	JNnKQg	1	54336850	0.0407469	0.175103	7169	GCST90277303	0.0148474	4.6e-06	exposure	KFUZGC	5959	2	1	0.00351463	21.0105	GCST90032364	GCST90277303
rs6424089	G	A	G	A	0.0242021	0.00217212	0.48254	0.526992	JNnKQg	1	3712099	0.0167461	0.896798	7169	GCST90277303	0.00527611	4.5e-06	exposure	KFUZGC	5959	2	1	0.00351863	21.0345	GCST90032364	GCST90277303
rs66844263	C	A	C	A	-0.0284605	0.0195267	0.218194	0.227901	JNnKQg	1	95804587	0.0197552	0.322958	7169	GCST90277303	0.00633008	6.9e-06	exposure	KFUZGC	5959	2	1	0.00338082	20.2079	GCST90032364	GCST90277303
rs73061635	A	G	A	G	0.0705446	0.0778581	0.0325051	0.0363873	JNnKQg	7	8255170	0.0455126	0.087171	7169	GCST90277303	0.0148757	2.1e-06	exposure	KFUZGC	5959	2	1	0.00375979	22.4816	GCST90032364	GCST90277303
rs73197829	A	G	A	G	0.119352	0.071669	0.0105201	0.0146753	JNnKQg	13	51505558	0.0703598	0.308409	7169	GCST90277303	0.0257175	3.5e-06	exposure	KFUZGC	5959	2	1	0.00360132	21.5306	GCST90032364	GCST90277303
rs75450753	A	T	A	T	0.056259	-0.0211179	0.0513018	0.0572683	JNnKQg	6	166348378	0.0377281	0.57566	7169	GCST90277303	0.0121	3.3e-06	exposure	KFUZGC	5959	2	1	0.00361466	21.6106	GCST90032364	GCST90277303
rs11218199	T	C	T	C	0.0929918	0.163051	0.016563	0.0116509	Ui1hf0	11	121193815	0.0783775	0.0375261	6709	GCST90277322	0.0204244	5.3e-06	exposure	lvaEKJ	5959	2	1	0.00346664	20.7226	GCST90032364	GCST90277322
rs112690713	A	G	A	G	0.121551	0.129645	0.0114324	0.0128416	Ui1hf0	5	177336265	0.0764999	0.0901643	6709	GCST90277322	0.0248491	1e-06	exposure	lvaEKJ	5959	2	1	0.00399928	23.9194	GCST90032364	GCST90277322
rs117611969	G	T	G	T	0.120569	0.196917	0.0111298	0.0105195	Ui1hf0	13	27008827	0.086001	0.0220635	6709	GCST90277322	0.0252397	1.8e-06	exposure	lvaEKJ	5959	2	1	0.00381478	22.8117	GCST90032364	GCST90277322
rs13135225	A	T	A	T	0.076048	0.0135837	0.0374196	0.0418273	Ui1hf0	4	69086592	0.0437326	0.756099	6709	GCST90277322	0.0139158	4.6e-08	exposure	lvaEKJ	5959	2	1	0.00498672	29.8548	GCST90032364	GCST90277322
rs138216191	C	T	C	T	0.0921126	-0.0196028	0.0279461	0.0236169	Ui1hf0	12	116615503	0.0581323	0.73596	6709	GCST90277322	0.0159249	7.3e-09	exposure	lvaEKJ	5959	2	1	0.00558316	33.4456	GCST90032364	GCST90277322
rs141770796	C	G	C	G	0.0874232	0.203399	0.0184391	0.023304	Ui1hf0	10	79819281	0.0612152	0.000895837	6709	GCST90277322	0.0196178	8.3e-06	exposure	lvaEKJ	5959	2	1	0.0033215	19.8521	GCST90032364	GCST90277322
rs149026389	G	T	G	T	0.0447321	-0.00820634	0.0788983	0.0675565	Ui1hf0	3	77975411	0.0355684	0.817532	6709	GCST90277322	0.00982779	5.3e-06	exposure	lvaEKJ	5959	2	1	0.00346454	20.71	GCST90032364	GCST90277322
rs16987521	T	C	T	C	0.0412247	0.0538776	0.101581	0.0964494	Ui1hf0	20	38730683	0.0293296	0.0662489	6709	GCST90277322	0.00877376	2.6e-06	exposure	lvaEKJ	5959	2	1	0.00369117	22.0698	GCST90032364	GCST90277322
rs17588199	T	C	T	C	0.0865224	0.0700154	0.0191327	0.0295752	Ui1hf0	2	141041192	0.0538271	0.193375	6709	GCST90277322	0.0190545	5.6e-06	exposure	lvaEKJ	5959	2	1	0.00344817	20.6118	GCST90032364	GCST90277322
rs1796829	C	T	C	T	0.0936224	0.0475129	0.0281276	0.0278512	Ui1hf0	1	239498519	0.053545	0.374907	6709	GCST90277322	0.015977	4.6e-09	exposure	lvaEKJ	5959	2	1	0.00572928	34.326	GCST90032364	GCST90277322
rs1861495	C	A	C	A	0.0259881	-0.0145802	0.307316	0.299266	Ui1hf0	17	72046913	0.0189304	0.44119	6709	GCST90277322	0.00570267	5.2e-06	exposure	lvaEKJ	5959	2	1	0.00347303	20.7609	GCST90032364	GCST90277322
rs1935408	G	A	G	A	0.0330467	-0.0208776	0.173909	0.18462	Ui1hf0	10	30012214	0.0225139	0.353776	6709	GCST90277322	0.00705099	2.8e-06	exposure	lvaEKJ	5959	2	1	0.00367269	21.9589	GCST90032364	GCST90277322
rs2049071	G	A	G	A	0.0239217	0.00827641	0.441412	0.441262	Ui1hf0	2	7576888	0.0173709	0.633753	6709	GCST90277322	0.00533732	7.4e-06	exposure	lvaEKJ	5959	2	1	0.00335972	20.0813	GCST90032364	GCST90277322
rs34156236	T	C	T	C	-0.0276137	-0.00337676	0.273111	0.265482	Ui1hf0	2	12454817	0.0195331	0.862751	6709	GCST90277322	0.00591684	3.1e-06	exposure	lvaEKJ	5959	2	1	0.00364176	21.7733	GCST90032364	GCST90277322
rs35367858	A	T	A	T	0.0560088	0.0762735	0.047865	0.0546422	Ui1hf0	16	21322549	0.0393698	0.0527343	6709	GCST90277322	0.0124561	6.9e-06	exposure	lvaEKJ	5959	2	1	0.00338146	20.2117	GCST90032364	GCST90277322
rs3843877	G	C	G	C	0.0270438	-0.00548851	0.278263	0.279412	Ui1hf0	3	21553365	0.0189888	0.772552	6709	GCST90277322	0.00582079	3.4e-06	exposure	lvaEKJ	5959	2	1	0.00360934	21.5787	GCST90032364	GCST90277322
rs61776536	C	T	C	T	0.0680678	0.052159	0.0326603	0.0455236	Ui1hf0	1	54336850	0.0424133	0.218804	6709	GCST90277322	0.0148474	4.6e-06	exposure	lvaEKJ	5959	2	1	0.00351463	21.0105	GCST90032364	GCST90277322
rs6424089	G	A	G	A	0.0242021	-0.0168675	0.48254	0.526992	Ui1hf0	1	3712099	0.0173424	0.330759	6709	GCST90277322	0.00527611	4.5e-06	exposure	lvaEKJ	5959	2	1	0.00351863	21.0345	GCST90032364	GCST90277322
rs66844263	C	A	C	A	-0.0284605	-0.0119329	0.218194	0.227901	Ui1hf0	1	95804587	0.0204074	0.55873	6709	GCST90277322	0.00633008	6.9e-06	exposure	lvaEKJ	5959	2	1	0.00338082	20.2079	GCST90032364	GCST90277322
rs73061635	A	G	A	G	0.0705446	0.0575875	0.0325051	0.0363873	Ui1hf0	7	8255170	0.0471625	0.222098	6709	GCST90277322	0.0148757	2.1e-06	exposure	lvaEKJ	5959	2	1	0.00375979	22.4816	GCST90032364	GCST90277322
rs73197829	A	G	A	G	0.119352	-0.0532375	0.0105201	0.0146753	Ui1hf0	13	51505558	0.0733926	0.468227	6709	GCST90277322	0.0257175	3.5e-06	exposure	lvaEKJ	5959	2	1	0.00360132	21.5306	GCST90032364	GCST90277322
rs75450753	A	T	A	T	0.056259	-0.0655691	0.0513018	0.0572683	Ui1hf0	6	166348378	0.0392059	0.0944714	6709	GCST90277322	0.0121	3.3e-06	exposure	lvaEKJ	5959	2	1	0.00361466	21.6106	GCST90032364	GCST90277322
rs11218199	T	C	T	C	0.0929918	0.120121	0.016563	0.0116509	CFquZq	11	121193815	0.0773423	0.120431	7153	GCST90277343	0.0204244	5.3e-06	exposure	moquqh	5959	2	1	0.00346664	20.7226	GCST90032364	GCST90277343
rs112690713	A	G	A	G	0.121551	0.107638	0.0114324	0.0128416	CFquZq	5	177336265	0.0753536	0.153194	7153	GCST90277343	0.0248491	1e-06	exposure	moquqh	5959	2	1	0.00399928	23.9194	GCST90032364	GCST90277343
rs117611969	G	T	G	T	0.120569	0.143024	0.0111298	0.0105195	CFquZq	13	27008827	0.0840693	0.0889261	7153	GCST90277343	0.0252397	1.8e-06	exposure	moquqh	5959	2	1	0.00381478	22.8117	GCST90032364	GCST90277343
rs13135225	A	T	A	T	0.076048	0.0343768	0.0374196	0.0418273	CFquZq	4	69086592	0.0421791	0.415072	7153	GCST90277343	0.0139158	4.6e-08	exposure	moquqh	5959	2	1	0.00498672	29.8548	GCST90032364	GCST90277343
rs138216191	C	T	C	T	0.0921126	0.0186632	0.0279461	0.0236169	CFquZq	12	116615503	0.0564741	0.741043	7153	GCST90277343	0.0159249	7.3e-09	exposure	moquqh	5959	2	1	0.00558316	33.4456	GCST90032364	GCST90277343
rs141770796	C	G	C	G	0.0874232	0.129659	0.0184391	0.023304	CFquZq	10	79819281	0.0593001	0.0288076	7153	GCST90277343	0.0196178	8.3e-06	exposure	moquqh	5959	2	1	0.0033215	19.8521	GCST90032364	GCST90277343
rs149026389	G	T	G	T	0.0447321	0.0595496	0.0788983	0.0675565	CFquZq	3	77975411	0.0341547	0.0812739	7153	GCST90277343	0.00982779	5.3e-06	exposure	moquqh	5959	2	1	0.00346454	20.71	GCST90032364	GCST90277343
rs16987521	T	C	T	C	0.0412247	0.00918449	0.101581	0.0964494	CFquZq	20	38730683	0.0283906	0.746313	7153	GCST90277343	0.00877376	2.6e-06	exposure	moquqh	5959	2	1	0.00369117	22.0698	GCST90032364	GCST90277343
rs17588199	T	C	T	C	0.0865224	-0.0104151	0.0191327	0.0295752	CFquZq	2	141041192	0.0521578	0.841727	7153	GCST90277343	0.0190545	5.6e-06	exposure	moquqh	5959	2	1	0.00344817	20.6118	GCST90032364	GCST90277343
rs1796829	C	T	C	T	0.0936224	0.038376	0.0281276	0.0278512	CFquZq	1	239498519	0.0513812	0.45514	7153	GCST90277343	0.015977	4.6e-09	exposure	moquqh	5959	2	1	0.00572928	34.326	GCST90032364	GCST90277343
rs1861495	C	A	C	A	0.0259881	-0.00580344	0.307316	0.299266	CFquZq	17	72046913	0.0183323	0.751571	7153	GCST90277343	0.00570267	5.2e-06	exposure	moquqh	5959	2	1	0.00347303	20.7609	GCST90032364	GCST90277343
rs1935408	G	A	G	A	0.0330467	0.0189595	0.173909	0.18462	CFquZq	10	30012214	0.021736	0.383079	7153	GCST90277343	0.00705099	2.8e-06	exposure	moquqh	5959	2	1	0.00367269	21.9589	GCST90032364	GCST90277343
rs2049071	G	A	G	A	0.0239217	-0.019329	0.441412	0.441262	CFquZq	2	7576888	0.0168373	0.250996	7153	GCST90277343	0.00533732	7.4e-06	exposure	moquqh	5959	2	1	0.00335972	20.0813	GCST90032364	GCST90277343
rs34156236	T	C	T	C	-0.0276137	-0.0198976	0.273111	0.265482	CFquZq	2	12454817	0.0188462	0.291082	7153	GCST90277343	0.00591684	3.1e-06	exposure	moquqh	5959	2	1	0.00364176	21.7733	GCST90032364	GCST90277343
rs35367858	A	T	A	T	0.0560088	0.0211471	0.047865	0.0546422	CFquZq	16	21322549	0.03791	0.576969	7153	GCST90277343	0.0124561	6.9e-06	exposure	moquqh	5959	2	1	0.00338146	20.2117	GCST90032364	GCST90277343
rs3843877	G	C	G	C	0.0270438	0.0179623	0.278263	0.279412	CFquZq	3	21553365	0.01839	0.328711	7153	GCST90277343	0.00582079	3.4e-06	exposure	moquqh	5959	2	1	0.00360934	21.5787	GCST90032364	GCST90277343
rs61776536	C	T	C	T	0.0680678	0.0775191	0.0326603	0.0455236	CFquZq	1	54336850	0.0408391	0.0577062	7153	GCST90277343	0.0148474	4.6e-06	exposure	moquqh	5959	2	1	0.00351463	21.0105	GCST90032364	GCST90277343
rs6424089	G	A	G	A	0.0242021	0.00316288	0.48254	0.526992	CFquZq	1	3712099	0.0167993	0.850662	7153	GCST90277343	0.00527611	4.5e-06	exposure	moquqh	5959	2	1	0.00351863	21.0345	GCST90032364	GCST90277343
rs66844263	C	A	C	A	-0.0284605	0.0158094	0.218194	0.227901	CFquZq	1	95804587	0.01981	0.42485	7153	GCST90277343	0.00633008	6.9e-06	exposure	moquqh	5959	2	1	0.00338082	20.2079	GCST90032364	GCST90277343
rs73061635	A	G	A	G	0.0705446	-0.000605467	0.0325051	0.0363873	CFquZq	7	8255170	0.0456821	0.989415	7153	GCST90277343	0.0148757	2.1e-06	exposure	moquqh	5959	2	1	0.00375979	22.4816	GCST90032364	GCST90277343
rs73197829	A	G	A	G	0.119352	-0.0217743	0.0105201	0.0146753	CFquZq	13	51505558	0.0707294	0.758194	7153	GCST90277343	0.0257175	3.5e-06	exposure	moquqh	5959	2	1	0.00360132	21.5306	GCST90032364	GCST90277343
rs75450753	A	T	A	T	0.056259	-0.0299386	0.0513018	0.0572683	CFquZq	6	166348378	0.0377935	0.428276	7153	GCST90277343	0.0121	3.3e-06	exposure	moquqh	5959	2	1	0.00361466	21.6106	GCST90032364	GCST90277343
rs11218199	T	C	T	C	0.0929918	0.0455232	0.016563	0.0116509	KmUyKc	11	121193815	0.0771368	0.555086	7128	GCST90277347	0.0204244	5.3e-06	exposure	8IIKFV	5959	2	1	0.00346664	20.7226	GCST90032364	GCST90277347
rs112690713	A	G	A	G	0.121551	0.0591901	0.0114324	0.0128416	KmUyKc	5	177336265	0.075046	0.430287	7128	GCST90277347	0.0248491	1e-06	exposure	8IIKFV	5959	2	1	0.00399928	23.9194	GCST90032364	GCST90277347
rs117611969	G	T	G	T	0.120569	0.0163014	0.0111298	0.0105195	KmUyKc	13	27008827	0.0839843	0.846097	7128	GCST90277347	0.0252397	1.8e-06	exposure	8IIKFV	5959	2	1	0.00381478	22.8117	GCST90032364	GCST90277347
rs13135225	A	T	A	T	0.076048	0.0280323	0.0374196	0.0418273	KmUyKc	4	69086592	0.0421377	0.505892	7128	GCST90277347	0.0139158	4.6e-08	exposure	8IIKFV	5959	2	1	0.00498672	29.8548	GCST90032364	GCST90277347
rs138216191	C	T	C	T	0.0921126	0.0341129	0.0279461	0.0236169	KmUyKc	12	116615503	0.0561337	0.543387	7128	GCST90277347	0.0159249	7.3e-09	exposure	8IIKFV	5959	2	1	0.00558316	33.4456	GCST90032364	GCST90277347
rs141770796	C	G	C	G	0.0874232	0.113675	0.0184391	0.023304	KmUyKc	10	79819281	0.0589514	0.0538491	7128	GCST90277347	0.0196178	8.3e-06	exposure	8IIKFV	5959	2	1	0.0033215	19.8521	GCST90032364	GCST90277347
rs149026389	G	T	G	T	0.0447321	0.00861148	0.0788983	0.0675565	KmUyKc	3	77975411	0.0341672	0.801012	7128	GCST90277347	0.00982779	5.3e-06	exposure	8IIKFV	5959	2	1	0.00346454	20.71	GCST90032364	GCST90277347
rs16987521	T	C	T	C	0.0412247	-0.0259007	0.101581	0.0964494	KmUyKc	20	38730683	0.0282761	0.359686	7128	GCST90277347	0.00877376	2.6e-06	exposure	8IIKFV	5959	2	1	0.00369117	22.0698	GCST90032364	GCST90277347
rs17588199	T	C	T	C	0.0865224	-0.0229988	0.0191327	0.0295752	KmUyKc	2	141041192	0.0520885	0.658829	7128	GCST90277347	0.0190545	5.6e-06	exposure	8IIKFV	5959	2	1	0.00344817	20.6118	GCST90032364	GCST90277347
rs1796829	C	T	C	T	0.0936224	0.0291988	0.0281276	0.0278512	KmUyKc	1	239498519	0.0511676	0.568245	7128	GCST90277347	0.015977	4.6e-09	exposure	8IIKFV	5959	2	1	0.00572928	34.326	GCST90032364	GCST90277347
rs1861495	C	A	C	A	0.0259881	-0.0276582	0.307316	0.299266	KmUyKc	17	72046913	0.0182691	0.130083	7128	GCST90277347	0.00570267	5.2e-06	exposure	8IIKFV	5959	2	1	0.00347303	20.7609	GCST90032364	GCST90277347
rs1935408	G	A	G	A	0.0330467	0.0105263	0.173909	0.18462	KmUyKc	10	30012214	0.0216745	0.627212	7128	GCST90277347	0.00705099	2.8e-06	exposure	8IIKFV	5959	2	1	0.00367269	21.9589	GCST90032364	GCST90277347
rs2049071	G	A	G	A	0.0239217	0.00541979	0.441412	0.441262	KmUyKc	2	7576888	0.0167998	0.746991	7128	GCST90277347	0.00533732	7.4e-06	exposure	8IIKFV	5959	2	1	0.00335972	20.0813	GCST90032364	GCST90277347
rs34156236	T	C	T	C	-0.0276137	-0.0129184	0.273111	0.265482	KmUyKc	2	12454817	0.0188105	0.49224	7128	GCST90277347	0.00591684	3.1e-06	exposure	8IIKFV	5959	2	1	0.00364176	21.7733	GCST90032364	GCST90277347
rs35367858	A	T	A	T	0.0560088	0.0253479	0.047865	0.0546422	KmUyKc	16	21322549	0.0377907	0.502389	7128	GCST90277347	0.0124561	6.9e-06	exposure	8IIKFV	5959	2	1	0.00338146	20.2117	GCST90032364	GCST90277347
rs3843877	G	C	G	C	0.0270438	0.0441566	0.278263	0.279412	KmUyKc	3	21553365	0.0183328	0.0160344	7128	GCST90277347	0.00582079	3.4e-06	exposure	8IIKFV	5959	2	1	0.00360934	21.5787	GCST90032364	GCST90277347
rs61776536	C	T	C	T	0.0680678	0.116157	0.0326603	0.0455236	KmUyKc	1	54336850	0.0408282	0.00445394	7128	GCST90277347	0.0148474	4.6e-06	exposure	8IIKFV	5959	2	1	0.00351463	21.0105	GCST90032364	GCST90277347
rs6424089	G	A	G	A	0.0242021	0.0085827	0.48254	0.526992	KmUyKc	1	3712099	0.0167277	0.607897	7128	GCST90277347	0.00527611	4.5e-06	exposure	8IIKFV	5959	2	1	0.00351863	21.0345	GCST90032364	GCST90277347
rs66844263	C	A	C	A	-0.0284605	-0.00827234	0.218194	0.227901	KmUyKc	1	95804587	0.019778	0.675757	7128	GCST90277347	0.00633008	6.9e-06	exposure	8IIKFV	5959	2	1	0.00338082	20.2079	GCST90032364	GCST90277347
rs73061635	A	G	A	G	0.0705446	0.0292143	0.0325051	0.0363873	KmUyKc	7	8255170	0.0457541	0.523154	7128	GCST90277347	0.0148757	2.1e-06	exposure	8IIKFV	5959	2	1	0.00375979	22.4816	GCST90032364	GCST90277347
rs73197829	A	G	A	G	0.119352	0.019743	0.0105201	0.0146753	KmUyKc	13	51505558	0.0705306	0.779538	7128	GCST90277347	0.0257175	3.5e-06	exposure	8IIKFV	5959	2	1	0.00360132	21.5306	GCST90032364	GCST90277347
rs75450753	A	T	A	T	0.056259	-0.0735708	0.0513018	0.0572683	KmUyKc	6	166348378	0.0377286	0.0512105	7128	GCST90277347	0.0121	3.3e-06	exposure	8IIKFV	5959	2	1	0.00361466	21.6106	GCST90032364	GCST90277347
rs11218199	T	C	T	C	0.0929918	-0.0160177	0.016563	0.0116509	jnFYFy	11	121193815	0.077224	0.835684	7170	GCST90277362	0.0204244	5.3e-06	exposure	xnAcG3	5959	2	1	0.00346664	20.7226	GCST90032364	GCST90277362
rs112690713	A	G	A	G	0.121551	0.039002	0.0114324	0.0128416	jnFYFy	5	177336265	0.0751364	0.603707	7170	GCST90277362	0.0248491	1e-06	exposure	xnAcG3	5959	2	1	0.00399928	23.9194	GCST90032364	GCST90277362
rs117611969	G	T	G	T	0.120569	0.00967438	0.0111298	0.0105195	jnFYFy	13	27008827	0.08354	0.907806	7170	GCST90277362	0.0252397	1.8e-06	exposure	xnAcG3	5959	2	1	0.00381478	22.8117	GCST90032364	GCST90277362
rs13135225	A	T	A	T	0.076048	0.0235101	0.0374196	0.0418273	jnFYFy	4	69086592	0.0420744	0.576321	7170	GCST90277362	0.0139158	4.6e-08	exposure	xnAcG3	5959	2	1	0.00498672	29.8548	GCST90032364	GCST90277362
rs138216191	C	T	C	T	0.0921126	0.021298	0.0279461	0.0236169	jnFYFy	12	116615503	0.0560087	0.703751	7170	GCST90277362	0.0159249	7.3e-09	exposure	xnAcG3	5959	2	1	0.00558316	33.4456	GCST90032364	GCST90277362
rs141770796	C	G	C	G	0.0874232	0.108988	0.0184391	0.023304	jnFYFy	10	79819281	0.0590032	0.064754	7170	GCST90277362	0.0196178	8.3e-06	exposure	xnAcG3	5959	2	1	0.0033215	19.8521	GCST90032364	GCST90277362
rs149026389	G	T	G	T	0.0447321	0.0338215	0.0788983	0.0675565	jnFYFy	3	77975411	0.0340399	0.320442	7170	GCST90277362	0.00982779	5.3e-06	exposure	xnAcG3	5959	2	1	0.00346454	20.71	GCST90032364	GCST90277362
rs16987521	T	C	T	C	0.0412247	-0.0399499	0.101581	0.0964494	jnFYFy	20	38730683	0.0282644	0.157549	7170	GCST90277362	0.00877376	2.6e-06	exposure	xnAcG3	5959	2	1	0.00369117	22.0698	GCST90032364	GCST90277362
rs17588199	T	C	T	C	0.0865224	0.00475256	0.0191327	0.0295752	jnFYFy	2	141041192	0.0519845	0.927157	7170	GCST90277362	0.0190545	5.6e-06	exposure	xnAcG3	5959	2	1	0.00344817	20.6118	GCST90032364	GCST90277362
rs1796829	C	T	C	T	0.0936224	0.014751	0.0281276	0.0278512	jnFYFy	1	239498519	0.051139	0.773004	7170	GCST90277362	0.015977	4.6e-09	exposure	xnAcG3	5959	2	1	0.00572928	34.326	GCST90032364	GCST90277362
rs1861495	C	A	C	A	0.0259881	-0.0293291	0.307316	0.299266	jnFYFy	17	72046913	0.0182205	0.107504	7170	GCST90277362	0.00570267	5.2e-06	exposure	xnAcG3	5959	2	1	0.00347303	20.7609	GCST90032364	GCST90277362
rs1935408	G	A	G	A	0.0330467	-0.00508377	0.173909	0.18462	jnFYFy	10	30012214	0.0216535	0.814382	7170	GCST90277362	0.00705099	2.8e-06	exposure	xnAcG3	5959	2	1	0.00367269	21.9589	GCST90032364	GCST90277362
rs2049071	G	A	G	A	0.0239217	0.0327298	0.441412	0.441262	jnFYFy	2	7576888	0.0167601	0.0508671	7170	GCST90277362	0.00533732	7.4e-06	exposure	xnAcG3	5959	2	1	0.00335972	20.0813	GCST90032364	GCST90277362
rs34156236	T	C	T	C	-0.0276137	-0.00205921	0.273111	0.265482	jnFYFy	2	12454817	0.0187785	0.91268	7170	GCST90277362	0.00591684	3.1e-06	exposure	xnAcG3	5959	2	1	0.00364176	21.7733	GCST90032364	GCST90277362
rs35367858	A	T	A	T	0.0560088	0.060107	0.047865	0.0546422	jnFYFy	16	21322549	0.0377231	0.111111	7170	GCST90277362	0.0124561	6.9e-06	exposure	xnAcG3	5959	2	1	0.00338146	20.2117	GCST90032364	GCST90277362
rs3843877	G	C	G	C	0.0270438	0.0168015	0.278263	0.279412	jnFYFy	3	21553365	0.0183021	0.358623	7170	GCST90277362	0.00582079	3.4e-06	exposure	xnAcG3	5959	2	1	0.00360934	21.5787	GCST90032364	GCST90277362
rs61776536	C	T	C	T	0.0680678	0.105113	0.0326603	0.0455236	jnFYFy	1	54336850	0.0406834	0.00979317	7170	GCST90277362	0.0148474	4.6e-06	exposure	xnAcG3	5959	2	1	0.00351463	21.0105	GCST90032364	GCST90277362
rs6424089	G	A	G	A	0.0242021	0.00786845	0.48254	0.526992	jnFYFy	1	3712099	0.0167202	0.637932	7170	GCST90277362	0.00527611	4.5e-06	exposure	xnAcG3	5959	2	1	0.00351863	21.0345	GCST90032364	GCST90277362
rs66844263	C	A	C	A	-0.0284605	-0.00820817	0.218194	0.227901	jnFYFy	1	95804587	0.0197286	0.67737	7170	GCST90277362	0.00633008	6.9e-06	exposure	xnAcG3	5959	2	1	0.00338082	20.2079	GCST90032364	GCST90277362
rs73061635	A	G	A	G	0.0705446	0.0313099	0.0325051	0.0363873	jnFYFy	7	8255170	0.0454376	0.490784	7170	GCST90277362	0.0148757	2.1e-06	exposure	xnAcG3	5959	2	1	0.00375979	22.4816	GCST90032364	GCST90277362
rs73197829	A	G	A	G	0.119352	0.0204148	0.0105201	0.0146753	jnFYFy	13	51505558	0.0702549	0.771371	7170	GCST90277362	0.0257175	3.5e-06	exposure	xnAcG3	5959	2	1	0.00360132	21.5306	GCST90032364	GCST90277362
rs75450753	A	T	A	T	0.056259	0.0125617	0.0513018	0.0572683	jnFYFy	6	166348378	0.0376391	0.738577	7170	GCST90277362	0.0121	3.3e-06	exposure	xnAcG3	5959	2	1	0.00361466	21.6106	GCST90032364	GCST90277362
rs10841378	G	T	G	T	0.0995447	-0.0290877	0.0654692	0.0683065	rSOjOM	12	19837407	0.0328876	0.376462	7128	GCST90277347	0.0217986	5e-06	exposure	6iCJfu	5959	2	1	0.00348729	20.8465	GCST90032421	GCST90277347
rs113153294	A	G	A	G	-0.151756	-0.0251765	0.0277778	0.0350193	rSOjOM	9	14376674	0.0482845	0.602079	7128	GCST90277347	0.0335907	6.2e-06	exposure	6iCJfu	5959	2	1	0.00341346	20.4036	GCST90032421	GCST90277347
rs113729517	C	A	C	A	0.0646642	-0.0158692	0.173087	0.182542	rSOjOM	9	129544452	0.0218421	0.467511	7128	GCST90277347	0.0143751	6.8e-06	exposure	6iCJfu	5959	2	1	0.00338423	20.2283	GCST90032421	GCST90277347
rs116375084	C	T	C	T	-0.130969	0.0422224	0.0378852	0.0430204	rSOjOM	19	21650042	0.0415557	0.309623	7128	GCST90277347	0.0286206	4.7e-06	exposure	6iCJfu	5959	2	1	0.00350173	20.9331	GCST90032421	GCST90277347
rs117680904	T	C	T	C	-0.0898498	0.0456825	0.0942318	0.0985665	rSOjOM	9	91618335	0.0287696	0.112349	7128	GCST90277347	0.0187021	1.6e-06	exposure	6iCJfu	5959	2	1	0.00385835	23.0732	GCST90032421	GCST90277347
rs12971165	A	G	A	G	0.137431	-0.0369851	0.0326697	0.0334236	rSOjOM	18	79515967	0.0488773	0.449241	7128	GCST90277347	0.0308349	8.3e-06	exposure	6iCJfu	5959	2	1	0.0033225	19.8581	GCST90032421	GCST90277347
rs13356434	T	C	T	C	0.0810397	0.000918435	0.175021	0.170586	rSOjOM	5	3221348	0.0224545	0.967374	7128	GCST90277347	0.0143053	1.5e-08	exposure	6iCJfu	5959	2	1	0.00535668	32.0816	GCST90032421	GCST90277347
rs141765865	A	G	A	G	0.163094	-0.059248	0.023423	0.0224375	rSOjOM	2	11391481	0.058059	0.307513	7128	GCST90277347	0.0360514	6.1e-06	exposure	6iCJfu	5959	2	1	0.0034227	20.4591	GCST90032421	GCST90277347
rs1622761	T	C	T	C	0.104243	-0.0137791	0.0587296	0.0594671	rSOjOM	10	116711363	0.0357599	0.700001	7128	GCST90277347	0.022741	4.6e-06	exposure	6iCJfu	5959	2	1	0.00351376	21.0053	GCST90032421	GCST90277347
rs181099100	G	A	G	A	-0.0945047	0.0385752	0.068784	0.0674693	rSOjOM	6	135926278	0.0343916	0.262031	7128	GCST90277347	0.0212459	8.7e-06	exposure	6iCJfu	5959	2	1	0.00330936	19.7793	GCST90032421	GCST90277347
rs2914263	A	G	A	G	0.0896938	0.0170935	0.0905353	0.0862814	rSOjOM	5	23452815	0.0300112	0.568969	7128	GCST90277347	0.0188166	1.9e-06	exposure	6iCJfu	5959	2	1	0.00379854	22.7142	GCST90032421	GCST90277347
rs35548549	C	T	C	T	0.0513505	-0.0254472	0.447621	0.446178	rSOjOM	5	80686115	0.016732	0.128327	7128	GCST90277347	0.0110171	3.1e-06	exposure	6iCJfu	5959	2	1	0.00363246	21.7175	GCST90032421	GCST90277347
rs61589716	C	G	C	G	-0.0556171	-0.00965305	0.301506	0.296394	rSOjOM	2	70352508	0.0185923	0.603628	7128	GCST90277347	0.0120136	3.7e-06	exposure	6iCJfu	5959	2	1	0.00358375	21.4252	GCST90032421	GCST90277347
rs7507442	A	G	A	G	0.0525169	-0.0380578	0.345696	0.333661	rSOjOM	19	52775700	0.0176764	0.0313418	7128	GCST90277347	0.011313	3.4e-06	exposure	6iCJfu	5959	2	1	0.00360331	21.5425	GCST90032421	GCST90277347
rs77731489	G	A	G	A	0.113267	-0.0152888	0.0538927	0.0631203	rSOjOM	10	86210124	0.0348353	0.660745	7128	GCST90277347	0.0239256	2.2e-06	exposure	6iCJfu	5959	2	1	0.00374695	22.4045	GCST90032421	GCST90277347
rs986046	G	A	G	A	0.0725492	-0.0180561	0.151935	0.149889	rSOjOM	8	126833457	0.0237856	0.447795	7128	GCST90277347	0.0150976	1.5e-06	exposure	6iCJfu	5959	2	1	0.00386008	23.0836	GCST90032421	GCST90277347
rs113521156	T	C	T	C	-0.0388202	0.00536627	0.298804	0.302467	wGiaPq	16	83447358	0.0182382	0.768581	7128	GCST90277347	0.00687849	1.7e-08	exposure	SdVAD2	5959	2	1	0.00531668	31.8408	GCST90032477	GCST90277347
rs117426751	A	G	A	G	0.136876	-0.0105742	0.012111	0.0133502	wGiaPq	16	497185	0.0750585	0.887965	7128	GCST90277347	0.0290335	2.4e-06	exposure	SdVAD2	5959	2	1	0.00371591	22.2183	GCST90032477	GCST90277347
rs11749126	T	A	T	A	0.0431528	0.0492752	0.145393	0.158412	wGiaPq	5	129704363	0.0229995	0.0321871	7128	GCST90277347	0.00897908	1.5e-06	exposure	SdVAD2	5959	2	1	0.00386101	23.0892	GCST90032477	GCST90277347
rs11986796	A	C	A	C	0.0858468	0.0313283	0.0279085	0.0315618	wGiaPq	8	114038557	0.0488735	0.521524	7128	GCST90277347	0.0194114	9.8e-06	exposure	SdVAD2	5959	2	1	0.00327143	19.5519	GCST90032477	GCST90277347
rs1220695	A	G	A	G	0.030827	0.0294971	0.342335	0.358456	wGiaPq	9	129544497	0.0174543	0.0910674	7128	GCST90277347	0.00679199	5.7e-06	exposure	SdVAD2	5959	2	1	0.00344506	20.5931	GCST90032477	GCST90277347
rs13121984	C	T	C	T	-0.0340058	-0.0175327	0.275009	0.280235	wGiaPq	4	82747177	0.0188234	0.351646	7128	GCST90277347	0.00714373	1.9e-06	exposure	SdVAD2	5959	2	1	0.00378821	22.6522	GCST90032477	GCST90277347
rs140448673	A	G	A	G	-0.111794	-0.0993018	0.0185248	0.0202612	wGiaPq	19	4029058	0.0612404	0.104942	7128	GCST90277347	0.0236215	2.2e-06	exposure	SdVAD2	5959	2	1	0.00374472	22.3911	GCST90032477	GCST90277347
rs150904674	G	A	G	A	-0.0577955	-0.0529499	0.0635536	0.0535623	wGiaPq	17	10274876	0.0372461	0.155168	7128	GCST90277347	0.0130218	9.1e-06	exposure	SdVAD2	5959	2	1	0.00329488	19.6925	GCST90032477	GCST90277347
rs59680106	A	C	A	C	-0.132122	0.0112656	0.0120927	0.0113928	wGiaPq	10	121145229	0.0793258	0.887066	7128	GCST90277347	0.029175	5.9e-06	exposure	SdVAD2	5959	2	1	0.00342976	20.5014	GCST90032477	GCST90277347
rs7097126	G	C	G	C	0.0297902	7.54e-05	0.410875	0.399876	wGiaPq	10	8354885	0.0170894	0.996522	7128	GCST90277347	0.00650996	4.7e-06	exposure	SdVAD2	5959	2	1	0.00350182	20.9336	GCST90032477	GCST90277347
rs72771466	T	C	T	C	0.0827462	0.030076	0.0311126	0.0374459	wGiaPq	2	23288553	0.0456019	0.509556	7128	GCST90277347	0.0184172	7e-06	exposure	SdVAD2	5959	2	1	0.00337603	20.1792	GCST90032477	GCST90277347
rs73165649	G	C	G	C	-0.053405	-0.0379874	0.0797872	0.0794029	wGiaPq	22	19702753	0.0317508	0.231554	7128	GCST90277347	0.011861	6.7e-06	exposure	SdVAD2	5959	2	1	0.00339057	20.2663	GCST90032477	GCST90277347
rs76543333	T	C	T	C	-0.0634137	-0.0266207	0.0528511	0.0511668	wGiaPq	17	27298945	0.0388213	0.492898	7128	GCST90277347	0.0143176	9.5e-06	exposure	SdVAD2	5959	2	1	0.00328114	19.6101	GCST90032477	GCST90277347
rs77660248	C	T	C	T	-0.0737338	0.0218326	0.04594	0.0447425	wGiaPq	1	101711986	0.0410673	0.594986	7128	GCST90277347	0.0150653	9.9e-07	exposure	SdVAD2	5959	2	1	0.0040037	23.9459	GCST90032477	GCST90277347
rs7789276	T	C	T	C	0.0620948	0.0102889	0.0593771	0.0551605	wGiaPq	7	36468076	0.0375049	0.783827	7128	GCST90277347	0.0135599	4.7e-06	exposure	SdVAD2	5959	2	1	0.0035067	20.9629	GCST90032477	GCST90277347
rs9823869	T	G	T	G	0.0772482	-0.0207242	0.0366079	0.0360609	wGiaPq	3	21432439	0.045424	0.648221	7128	GCST90277347	0.0167647	4.1e-06	exposure	SdVAD2	5959	2	1	0.00355032	21.2246	GCST90032477	GCST90277347
rs10189473	C	T	C	T	0.194392	-0.0508606	0.0650872	0.0730825	zA69tB	2	70973041	0.0336643	0.130869	6709	GCST90277322	0.0419162	3.5e-06	exposure	DmlaHb	5959	2	1	0.00359629	21.5004	GCST90032500	GCST90277322
rs11621650	G	T	G	T	0.119924	-0.0247014	0.209966	0.203485	zA69tB	14	88256135	0.021474	0.250043	6709	GCST90277322	0.025132	1.8e-06	exposure	DmlaHb	5959	2	1	0.00380652	22.7621	GCST90032500	GCST90277322
rs117278598	T	C	T	C	0.356307	-0.0446499	0.017344	0.0233818	zA69tB	15	38827146	0.0622222	0.473019	6709	GCST90277322	0.0786402	5.9e-06	exposure	DmlaHb	5959	2	1	0.00343315	20.5217	GCST90032500	GCST90277322
rs117961539	A	G	A	G	0.294018	-0.0309264	0.0267117	0.0342255	zA69tB	8	143915298	0.0485323	0.52398	6709	GCST90277322	0.0639863	4.3e-06	exposure	DmlaHb	5959	2	1	0.00353073	21.1071	GCST90032500	GCST90277322
rs117992206	T	C	T	C	0.401198	-0.0667836	0.013509	0.0138246	zA69tB	8	72778351	0.0735904	0.364155	6709	GCST90277322	0.0882717	5.5e-06	exposure	DmlaHb	5959	2	1	0.0034546	20.6504	GCST90032500	GCST90277322
rs12434819	A	C	A	C	0.10598	-0.00692177	0.260212	0.245263	zA69tB	14	56338030	0.0200327	0.729702	6709	GCST90277322	0.0231373	4.6e-06	exposure	DmlaHb	5959	2	1	0.00350851	20.9738	GCST90032500	GCST90277322
rs12655990	G	A	G	A	0.13215	-0.00287696	0.142474	0.15173	zA69tB	5	45229290	0.0241181	0.905049	6709	GCST90277322	0.0291882	6e-06	exposure	DmlaHb	5959	2	1	0.00342811	20.4915	GCST90032500	GCST90277322
rs13025044	G	A	G	A	-0.0968259	-0.0180541	0.433154	0.446126	zA69tB	2	236007905	0.0172951	0.296558	6709	GCST90277322	0.020673	2.8e-06	exposure	DmlaHb	5959	2	1	0.00366781	21.9296	GCST90032500	GCST90277322
rs150846585	A	G	A	G	0.506259	-0.00883569	0.0122694	0.0197159	zA69tB	8	21259978	0.0634673	0.88928	6709	GCST90277322	0.0926023	4.6e-08	exposure	DmlaHb	5959	2	1	0.00499063	29.8783	GCST90032500	GCST90277322
rs151233070	G	A	G	A	0.468127	0.00167949	0.0103223	0.0110469	zA69tB	13	70163771	0.0818226	0.98363	6709	GCST90277322	0.100947	3.5e-06	exposure	DmlaHb	5959	2	1	0.00359586	21.4978	GCST90032500	GCST90277322
rs1529255	T	C	T	C	0.327681	-0.0572116	0.0244047	0.025509	zA69tB	4	104010487	0.055223	0.300217	6709	GCST90277322	0.0665867	8.6e-07	exposure	DmlaHb	5959	2	1	0.00404756	24.2093	GCST90032500	GCST90277322
rs344322	T	A	T	A	0.192133	0.0130706	0.0672634	0.0731246	zA69tB	8	61996129	0.0337639	0.698671	6709	GCST90277322	0.0412518	3.2e-06	exposure	DmlaHb	5959	2	1	0.00362716	21.6856	GCST90032500	GCST90277322
rs35984956	T	C	T	C	0.439683	-0.000740822	0.0120716	0.0151998	zA69tB	4	11512445	0.0720356	0.991785	6709	GCST90277322	0.0944564	3.2e-06	exposure	DmlaHb	5959	2	1	0.00362299	21.6606	GCST90032500	GCST90277322
rs376091529	C	T	C	T	0.310416	-0.101362	0.0282638	0.0260751	zA69tB	6	9810813	0.0548089	0.0644414	6709	GCST90277322	0.0624567	6.7e-07	exposure	DmlaHb	5959	2	1	0.0041282	24.6936	GCST90032500	GCST90277322
rs56023141	G	A	G	A	0.334019	-0.0771677	0.0207874	0.0284434	zA69tB	3	19026381	0.0548335	0.159364	6709	GCST90277322	0.0725598	4.2e-06	exposure	DmlaHb	5959	2	1	0.00354352	21.1838	GCST90032500	GCST90277322
rs77127982	A	G	A	G	0.38693	0.0363289	0.0147458	0.0170537	zA69tB	10	99530253	0.0691957	0.599577	6709	GCST90277322	0.0856035	6.2e-06	exposure	DmlaHb	5959	2	1	0.00341682	20.4238	GCST90032500	GCST90277322
rs77512781	G	A	G	A	0.250698	-0.00913497	0.0347967	0.0460103	zA69tB	4	157808595	0.0424223	0.829506	6709	GCST90277322	0.0563239	8.5e-06	exposure	DmlaHb	5959	2	1	0.00331361	19.8048	GCST90032500	GCST90277322
rs7768410	A	G	A	G	0.102723	-0.0219703	0.306498	0.307841	zA69tB	6	68577498	0.0189108	0.245344	6709	GCST90277322	0.0222754	4e-06	exposure	DmlaHb	5959	2	1	0.00355602	21.2588	GCST90032500	GCST90277322
rs114630546	C	T	C	T	0.360715	-0.0176675	0.0264231	0.0224744	VNsfAQ	2	168749091	0.0584019	0.762259	7071	GCST90277383	0.0590882	1e-09	exposure	rhfZ5G	5959	2	1	0.00621507	37.2547	GCST90032518	GCST90277383
rs12985234	G	A	G	A	0.100723	-0.0568769	0.246886	0.256435	VNsfAQ	19	7961665	0.0193506	0.00329851	7071	GCST90277383	0.0217917	3.8e-06	exposure	rhfZ5G	5959	2	1	0.0035723	21.3565	GCST90032518	GCST90277383
rs13085995	T	C	T	C	0.220652	-0.0557789	0.0400571	0.0332642	VNsfAQ	3	58197351	0.0466162	0.231504	7071	GCST90277383	0.0479241	4.1e-06	exposure	rhfZ5G	5959	2	1	0.0035448	21.1915	GCST90032518	GCST90277383
rs142992142	G	C	G	C	0.359688	-0.093636	0.0156461	0.0121282	VNsfAQ	9	85482983	0.0790417	0.236182	7071	GCST90277383	0.0756503	2e-06	exposure	rhfZ5G	5959	2	1	0.00377931	22.5988	GCST90032518	GCST90277383
rs143227909	A	C	A	C	0.244647	-0.0437423	0.0314762	0.0314755	VNsfAQ	9	30143415	0.0481425	0.363576	7071	GCST90277383	0.0540146	5.9e-06	exposure	rhfZ5G	5959	2	1	0.00343077	20.5075	GCST90032518	GCST90277383
rs149206219	T	C	T	C	0.312664	-0.00578014	0.0185936	0.0165516	VNsfAQ	14	99560757	0.0686454	0.932896	7071	GCST90277383	0.0703012	8.7e-06	exposure	rhfZ5G	5959	2	1	0.0033084	19.7735	GCST90032518	GCST90277383
rs56261483	G	A	G	A	0.0966627	0.0111021	0.375106	0.377776	VNsfAQ	3	73928066	0.0173699	0.522724	7071	GCST90277383	0.0195816	8e-07	exposure	rhfZ5G	5959	2	1	0.00407264	24.3599	GCST90032518	GCST90277383
rs7381103	G	C	G	C	0.212697	0.00216767	0.0472288	0.0436462	VNsfAQ	5	177411311	0.0418854	0.958728	7071	GCST90277383	0.0450359	2.3e-06	exposure	rhfZ5G	5959	2	1	0.00372914	22.2977	GCST90032518	GCST90277383
rs77081565	C	T	C	T	0.323152	-0.000328201	0.0188406	0.0213597	VNsfAQ	9	119082831	0.0611604	0.995703	7071	GCST90277383	0.0699732	3.9e-06	exposure	rhfZ5G	5959	2	1	0.00356636	21.3208	GCST90032518	GCST90277383
rs78186327	A	G	A	G	-0.0931539	0.00769645	0.360029	0.339349	VNsfAQ	1	25977524	0.0178968	0.667163	7071	GCST90277383	0.0205126	5.6e-06	exposure	rhfZ5G	5959	2	1	0.00344895	20.6165	GCST90032518	GCST90277383
rs78326724	T	C	T	C	0.279285	-0.0744065	0.0248173	0.0257478	VNsfAQ	13	103980868	0.0533939	0.163482	7071	GCST90277383	0.0609916	4.7e-06	exposure	rhfZ5G	5959	2	1	0.00350636	20.9609	GCST90032518	GCST90277383
rs78883946	T	C	T	C	0.348352	0.0137864	0.0147884	0.0239928	VNsfAQ	11	122747049	0.0582834	0.813014	7071	GCST90277383	0.0786683	9.5e-06	exposure	rhfZ5G	5959	2	1	0.00327972	19.6016	GCST90032518	GCST90277383
rs8001054	T	C	T	C	0.0878312	-0.0534966	0.471152	0.463659	VNsfAQ	13	23666192	0.0167721	0.00143034	7071	GCST90277383	0.0190241	3.9e-06	exposure	rhfZ5G	5959	2	1	0.00356423	21.308	GCST90032518	GCST90277383
rs899856	G	C	G	C	0.0866469	-0.0227316	0.42075	0.417027	VNsfAQ	6	129773493	0.0171384	0.184751	7071	GCST90277383	0.0191065	5.8e-06	exposure	rhfZ5G	5959	2	1	0.00343933	20.5588	GCST90032518	GCST90277383
rs9539600	T	C	T	C	0.140291	0.0280696	0.101429	0.116417	VNsfAQ	13	62907429	0.026077	0.281765	7071	GCST90277383	0.0311039	6.5e-06	exposure	rhfZ5G	5959	2	1	0.00340233	20.3369	GCST90032518	GCST90277383
rs114630546	C	T	C	T	0.360715	0.0241421	0.0264231	0.0224744	dfdric	2	168749091	0.0584242	0.679447	7161	GCST90277389	0.0590882	1e-09	exposure	At8xKw	5959	2	1	0.00621507	37.2547	GCST90032518	GCST90277389
rs12985234	G	A	G	A	0.100723	-0.0426776	0.246886	0.256435	dfdric	19	7961665	0.0192208	0.0264169	7161	GCST90277389	0.0217917	3.8e-06	exposure	At8xKw	5959	2	1	0.0035723	21.3565	GCST90032518	GCST90277389
rs13085995	T	C	T	C	0.220652	-0.0636625	0.0400571	0.0332642	dfdric	3	58197351	0.0462184	0.168413	7161	GCST90277389	0.0479241	4.1e-06	exposure	At8xKw	5959	2	1	0.0035448	21.1915	GCST90032518	GCST90277389
rs142992142	G	C	G	C	0.359688	-0.066219	0.0156461	0.0121282	dfdric	9	85482983	0.0781335	0.396722	7161	GCST90277389	0.0756503	2e-06	exposure	At8xKw	5959	2	1	0.00377931	22.5988	GCST90032518	GCST90277389
rs143227909	A	C	A	C	0.244647	-0.0685316	0.0314762	0.0314755	dfdric	9	30143415	0.0477429	0.151194	7161	GCST90277389	0.0540146	5.9e-06	exposure	At8xKw	5959	2	1	0.00343077	20.5075	GCST90032518	GCST90277389
rs149206219	T	C	T	C	0.312664	-0.0484165	0.0185936	0.0165516	dfdric	14	99560757	0.0678388	0.475423	7161	GCST90277389	0.0703012	8.7e-06	exposure	At8xKw	5959	2	1	0.0033084	19.7735	GCST90032518	GCST90277389
rs56261483	G	A	G	A	0.0966627	-0.0088254	0.375106	0.377776	dfdric	3	73928066	0.0172246	0.608394	7161	GCST90277389	0.0195816	8e-07	exposure	At8xKw	5959	2	1	0.00407264	24.3599	GCST90032518	GCST90277389
rs7381103	G	C	G	C	0.212697	-0.0100381	0.0472288	0.0436462	dfdric	5	177411311	0.041379	0.808323	7161	GCST90277389	0.0450359	2.3e-06	exposure	At8xKw	5959	2	1	0.00372914	22.2977	GCST90032518	GCST90277389
rs77081565	C	T	C	T	0.323152	0.00408723	0.0188406	0.0213597	dfdric	9	119082831	0.0607255	0.946339	7161	GCST90277389	0.0699732	3.9e-06	exposure	At8xKw	5959	2	1	0.00356636	21.3208	GCST90032518	GCST90277389
rs78186327	A	G	A	G	-0.0931539	-0.00224967	0.360029	0.339349	dfdric	1	25977524	0.0178063	0.899462	7161	GCST90277389	0.0205126	5.6e-06	exposure	At8xKw	5959	2	1	0.00344895	20.6165	GCST90032518	GCST90277389
rs78326724	T	C	T	C	0.279285	-0.066698	0.0248173	0.0257478	dfdric	13	103980868	0.0531101	0.209193	7161	GCST90277389	0.0609916	4.7e-06	exposure	At8xKw	5959	2	1	0.00350636	20.9609	GCST90032518	GCST90277389
rs78883946	T	C	T	C	0.348352	0.00640296	0.0147884	0.0239928	dfdric	11	122747049	0.0575019	0.911338	7161	GCST90277389	0.0786683	9.5e-06	exposure	At8xKw	5959	2	1	0.00327972	19.6016	GCST90032518	GCST90277389
rs8001054	T	C	T	C	0.0878312	-0.0453022	0.471152	0.463659	dfdric	13	23666192	0.0166729	0.006599	7161	GCST90277389	0.0190241	3.9e-06	exposure	At8xKw	5959	2	1	0.00356423	21.308	GCST90032518	GCST90277389
rs899856	G	C	G	C	0.0866469	-0.0280463	0.42075	0.417027	dfdric	6	129773493	0.0170275	0.0995652	7161	GCST90277389	0.0191065	5.8e-06	exposure	At8xKw	5959	2	1	0.00343933	20.5588	GCST90032518	GCST90277389
rs9539600	T	C	T	C	0.140291	0.0165974	0.101429	0.116417	dfdric	13	62907429	0.0259286	0.522103	7161	GCST90277389	0.0311039	6.5e-06	exposure	At8xKw	5959	2	1	0.00340233	20.3369	GCST90032518	GCST90277389
rs114630546	C	T	C	T	0.360715	0.0220836	0.0264231	0.0224744	77cuwp	2	168749091	0.0583491	0.70508	7166	GCST90277390	0.0590882	1e-09	exposure	cljuTS	5959	2	1	0.00621507	37.2547	GCST90032518	GCST90277390
rs12985234	G	A	G	A	0.100723	-0.0423784	0.246886	0.256435	77cuwp	19	7961665	0.0192174	0.0274644	7166	GCST90277390	0.0217917	3.8e-06	exposure	cljuTS	5959	2	1	0.0035723	21.3565	GCST90032518	GCST90277390
rs13085995	T	C	T	C	0.220652	-0.0595229	0.0400571	0.0332642	77cuwp	3	58197351	0.0462185	0.197824	7166	GCST90277390	0.0479241	4.1e-06	exposure	cljuTS	5959	2	1	0.0035448	21.1915	GCST90032518	GCST90277390
rs142992142	G	C	G	C	0.359688	-0.0583405	0.0156461	0.0121282	77cuwp	9	85482983	0.0784045	0.456827	7166	GCST90277390	0.0756503	2e-06	exposure	cljuTS	5959	2	1	0.00377931	22.5988	GCST90032518	GCST90277390
rs143227909	A	C	A	C	0.244647	-0.0624369	0.0314762	0.0314755	77cuwp	9	30143415	0.0477998	0.191505	7166	GCST90277390	0.0540146	5.9e-06	exposure	cljuTS	5959	2	1	0.00343077	20.5075	GCST90032518	GCST90277390
rs149206219	T	C	T	C	0.312664	-0.0465674	0.0185936	0.0165516	77cuwp	14	99560757	0.067702	0.491569	7166	GCST90277390	0.0703012	8.7e-06	exposure	cljuTS	5959	2	1	0.0033084	19.7735	GCST90032518	GCST90277390
rs56261483	G	A	G	A	0.0966627	-0.00541581	0.375106	0.377776	77cuwp	3	73928066	0.0172222	0.753167	7166	GCST90277390	0.0195816	8e-07	exposure	cljuTS	5959	2	1	0.00407264	24.3599	GCST90032518	GCST90277390
rs7381103	G	C	G	C	0.212697	-0.00185045	0.0472288	0.0436462	77cuwp	5	177411311	0.0414406	0.964383	7166	GCST90277390	0.0450359	2.3e-06	exposure	cljuTS	5959	2	1	0.00372914	22.2977	GCST90032518	GCST90277390
rs77081565	C	T	C	T	0.323152	0.00809999	0.0188406	0.0213597	77cuwp	9	119082831	0.0607392	0.893911	7166	GCST90277390	0.0699732	3.9e-06	exposure	cljuTS	5959	2	1	0.00356636	21.3208	GCST90032518	GCST90277390
rs78186327	A	G	A	G	-0.0931539	-0.00177358	0.360029	0.339349	77cuwp	1	25977524	0.017789	0.920583	7166	GCST90277390	0.0205126	5.6e-06	exposure	cljuTS	5959	2	1	0.00344895	20.6165	GCST90032518	GCST90277390
rs78326724	T	C	T	C	0.279285	-0.0815802	0.0248173	0.0257478	77cuwp	13	103980868	0.0531205	0.124622	7166	GCST90277390	0.0609916	4.7e-06	exposure	cljuTS	5959	2	1	0.00350636	20.9609	GCST90032518	GCST90277390
rs78883946	T	C	T	C	0.348352	0.0125395	0.0147884	0.0239928	77cuwp	11	122747049	0.057446	0.827208	7166	GCST90277390	0.0786683	9.5e-06	exposure	cljuTS	5959	2	1	0.00327972	19.6016	GCST90032518	GCST90277390
rs8001054	T	C	T	C	0.0878312	-0.0446596	0.471152	0.463659	77cuwp	13	23666192	0.0166742	0.00741264	7166	GCST90277390	0.0190241	3.9e-06	exposure	cljuTS	5959	2	1	0.00356423	21.308	GCST90032518	GCST90277390
rs899856	G	C	G	C	0.0866469	-0.0339134	0.42075	0.417027	77cuwp	6	129773493	0.0170205	0.046346	7166	GCST90277390	0.0191065	5.8e-06	exposure	cljuTS	5959	2	1	0.00343933	20.5588	GCST90032518	GCST90277390
rs9539600	T	C	T	C	0.140291	0.0266269	0.101429	0.116417	77cuwp	13	62907429	0.0259226	0.304357	7166	GCST90277390	0.0311039	6.5e-06	exposure	cljuTS	5959	2	1	0.00340233	20.3369	GCST90032518	GCST90277390
rs10109725	T	G	T	G	0.115616	0.0752856	0.0167058	0.0147292	SKnqg8	8	3506516	0.0698366	0.281039	7170	GCST90277297	0.025051	3.9e-06	exposure	pXI8az	5959	2	1	0.00356174	21.2932	GCST90032526	GCST90277297
rs10954973	A	G	A	G	0.0327853	-0.0200926	0.440801	0.447194	SKnqg8	8	35034552	0.0171372	0.241037	7170	GCST90277297	0.00671949	1.1e-06	exposure	pXI8az	5959	2	1	0.00397906	23.798	GCST90032526	GCST90277297
rs111470758	C	A	C	A	0.0921443	0.0241376	0.0299898	0.0301731	SKnqg8	2	238985702	0.0502243	0.630805	7170	GCST90277297	0.0189201	1.1e-06	exposure	pXI8az	5959	2	1	0.00396453	23.7107	GCST90032526	GCST90277297
rs112870470	A	G	A	G	0.131679	0.0536991	0.0197659	0.0261282	SKnqg8	9	74661913	0.0545701	0.325113	7170	GCST90277297	0.0230988	1.2e-08	exposure	pXI8az	5959	2	1	0.00542399	32.4869	GCST90032526	GCST90277297
rs115925069	A	G	A	G	0.116606	0.0815519	0.0153859	0.0128192	SKnqg8	2	52399876	0.0757727	0.281823	7170	GCST90277297	0.0259057	6.8e-06	exposure	pXI8az	5959	2	1	0.00338847	20.2537	GCST90032526	GCST90277297
rs117406356	G	C	G	C	-0.0652802	-0.0424252	0.0528014	0.0551356	SKnqg8	14	23067624	0.0373122	0.255541	7170	GCST90277297	0.014382	5.7e-06	exposure	pXI8az	5959	2	1	0.0034455	20.5958	GCST90032526	GCST90277297
rs117459480	A	G	A	G	0.130044	-0.155947	0.0128918	0.0134191	SKnqg8	17	48148078	0.0749877	0.0375854	7170	GCST90277297	0.0283438	4.5e-06	exposure	pXI8az	5959	2	1	0.00352014	21.0435	GCST90032526	GCST90277297
rs117991350	G	T	G	T	0.155617	0.0456539	0.0104989	0.011682	SKnqg8	20	21098689	0.077704	0.556849	7170	GCST90277297	0.0313801	7.1e-07	exposure	pXI8az	5959	2	1	0.00411001	24.5844	GCST90032526	GCST90277297
rs1253615	A	G	A	G	-0.0309675	0.02397	0.396771	0.396587	SKnqg8	1	236456229	0.017498	0.170756	7170	GCST90277297	0.00672813	4.2e-06	exposure	pXI8az	5959	2	1	0.00354249	21.1776	GCST90032526	GCST90277297
rs139565380	A	C	A	C	0.105379	0.0191423	0.0213018	0.0153742	SKnqg8	20	41341913	0.0699212	0.784263	7170	GCST90277297	0.0224087	2.6e-06	exposure	pXI8az	5959	2	1	0.00369737	22.107	GCST90032526	GCST90277297
rs1547216	A	G	A	G	0.0386751	0.0305667	0.163932	0.171984	SKnqg8	9	392785	0.0223477	0.171416	7170	GCST90277297	0.00870695	8.9e-06	exposure	pXI8az	5959	2	1	0.00330006	19.7235	GCST90032526	GCST90277297
rs2277757	A	G	A	G	0.0345841	-0.00595538	0.227003	0.227629	SKnqg8	20	3046574	0.0199193	0.764959	7170	GCST90277297	0.00770432	7.2e-06	exposure	pXI8az	5959	2	1	0.00337012	20.1437	GCST90032526	GCST90277297
rs26049	T	C	T	C	0.0494649	0.00823267	0.0932246	0.089179	SKnqg8	5	111694124	0.0291767	0.777817	7170	GCST90277297	0.0110603	7.7e-06	exposure	pXI8az	5959	2	1	0.00334527	19.9947	GCST90032526	GCST90277297
rs2725269	T	C	T	C	-0.0310525	-0.0231317	0.493412	0.489299	SKnqg8	4	88087854	0.0169638	0.172722	7170	GCST90277297	0.00647726	1.6e-06	exposure	pXI8az	5959	2	1	0.00384207	22.9755	GCST90032526	GCST90277297
rs28479805	G	A	G	A	-0.0739258	0.0255437	0.0402967	0.0424395	SKnqg8	9	36297384	0.0418873	0.541989	7170	GCST90277297	0.0163247	5.9e-06	exposure	pXI8az	5959	2	1	0.00342954	20.5001	GCST90032526	GCST90277297
rs34160589	C	T	C	T	0.0759078	0.0445124	0.0424496	0.0393562	SKnqg8	4	80922257	0.0447007	0.31937	7170	GCST90277297	0.01613	2.5e-06	exposure	pXI8az	5959	2	1	0.00370271	22.139	GCST90032526	GCST90277297
rs4854565	G	A	G	A	-0.0474783	-0.0585065	0.113755	0.122479	SKnqg8	3	132897456	0.0256307	0.022474	7170	GCST90277297	0.0101084	2.6e-06	exposure	pXI8az	5959	2	1	0.00368848	22.0536	GCST90032526	GCST90277297
rs5747024	C	T	C	T	-0.0329234	0.00154886	0.356402	0.359833	SKnqg8	22	17215478	0.0181018	0.931814	7170	GCST90277297	0.00703408	2.9e-06	exposure	pXI8az	5959	2	1	0.00366292	21.9002	GCST90032526	GCST90277297
rs62048729	C	A	C	A	0.0456886	0.00542552	0.119125	0.122822	SKnqg8	16	60376864	0.0257125	0.832882	7170	GCST90277297	0.00988903	3.8e-06	exposure	pXI8az	5959	2	1	0.00356929	21.3384	GCST90032526	GCST90277297
rs72720498	A	T	A	T	0.0498852	0.0315776	0.0969948	0.11132	SKnqg8	9	30487618	0.0267286	0.237459	7170	GCST90277297	0.0108442	4.2e-06	exposure	pXI8az	5959	2	1	0.00353863	21.1545	GCST90032526	GCST90277297
rs73217598	A	G	A	G	0.143067	0.163138	0.0105758	0.0105372	SKnqg8	8	14190551	0.0810076	0.0440541	7170	GCST90277297	0.0315435	5.7e-06	exposure	pXI8az	5959	2	1	0.00344024	20.5643	GCST90032526	GCST90277297
rs73849129	C	G	C	G	0.0833279	0.0656529	0.0352802	0.0367792	SKnqg8	3	63436828	0.0452085	0.146469	7170	GCST90277297	0.0173356	1.5e-06	exposure	pXI8az	5959	2	1	0.00386233	23.0971	GCST90032526	GCST90277297
rs75669900	A	C	A	C	0.0718172	0.00744525	0.0441326	0.0437403	SKnqg8	15	91291310	0.041608	0.857986	7170	GCST90277297	0.0156923	4.7e-06	exposure	pXI8az	5959	2	1	0.00350257	20.9381	GCST90032526	GCST90277297
rs7582275	G	A	G	A	-0.0306648	-0.0267045	0.490576	0.480411	SKnqg8	2	240619130	0.0166859	0.109537	7170	GCST90277297	0.0064421	1.9e-06	exposure	pXI8az	5959	2	1	0.00378795	22.6506	GCST90032526	GCST90277297
rs76916719	G	A	G	A	0.14389	0.057163	0.010574	0.00794351	SKnqg8	1	79727598	0.0958322	0.550852	7170	GCST90277297	0.0312611	4.2e-06	exposure	pXI8az	5959	2	1	0.00354273	21.1791	GCST90032526	GCST90277297
rs9365628	G	C	G	C	0.0310354	0.0216007	0.435133	0.46654	SKnqg8	6	157952590	0.0170094	0.204137	7170	GCST90277297	0.00660413	2.6e-06	exposure	pXI8az	5959	2	1	0.00369236	22.0769	GCST90032526	GCST90277297
rs9395223	G	T	G	T	0.0343387	-0.00628941	0.420226	0.422999	SKnqg8	6	46991144	0.0169033	0.709833	7170	GCST90277297	0.00654056	1.5e-07	exposure	pXI8az	5959	2	1	0.00460426	27.5545	GCST90032526	GCST90277297
rs9511051	T	C	T	C	0.0710137	-0.0368678	0.0443251	0.0472	SKnqg8	13	24102635	0.0396558	0.352543	7170	GCST90277297	0.015568	5.1e-06	exposure	pXI8az	5959	2	1	0.00347962	20.8005	GCST90032526	GCST90277297
rs10109725	T	G	T	G	0.115616	0.104107	0.0167058	0.0147292	L8hzz0	8	3506516	0.0697639	0.135655	7173	GCST90277299	0.025051	3.9e-06	exposure	eOvkyU	5959	2	1	0.00356174	21.2932	GCST90032526	GCST90277299
rs10954973	A	G	A	G	0.0327853	-0.00615803	0.440801	0.447194	L8hzz0	8	35034552	0.0171629	0.719747	7173	GCST90277299	0.00671949	1.1e-06	exposure	eOvkyU	5959	2	1	0.00397906	23.798	GCST90032526	GCST90277299
rs111470758	C	A	C	A	0.0921443	0.03043	0.0299898	0.0301731	L8hzz0	2	238985702	0.0502151	0.544527	7173	GCST90277299	0.0189201	1.1e-06	exposure	eOvkyU	5959	2	1	0.00396453	23.7107	GCST90032526	GCST90277299
rs112870470	A	G	A	G	0.131679	0.0506384	0.0197659	0.0261282	L8hzz0	9	74661913	0.0546547	0.354191	7173	GCST90277299	0.0230988	1.2e-08	exposure	eOvkyU	5959	2	1	0.00542399	32.4869	GCST90032526	GCST90277299
rs115925069	A	G	A	G	0.116606	0.0162841	0.0153859	0.0128192	L8hzz0	2	52399876	0.0759405	0.83021	7173	GCST90277299	0.0259057	6.8e-06	exposure	eOvkyU	5959	2	1	0.00338847	20.2537	GCST90032526	GCST90277299
rs117406356	G	C	G	C	-0.0652802	-0.0582245	0.0528014	0.0551356	L8hzz0	14	23067624	0.0373521	0.119075	7173	GCST90277299	0.014382	5.7e-06	exposure	eOvkyU	5959	2	1	0.0034455	20.5958	GCST90032526	GCST90277299
rs117459480	A	G	A	G	0.130044	0.0243688	0.0128918	0.0134191	L8hzz0	17	48148078	0.0750836	0.745518	7173	GCST90277299	0.0283438	4.5e-06	exposure	eOvkyU	5959	2	1	0.00352014	21.0435	GCST90032526	GCST90277299
rs117991350	G	T	G	T	0.155617	0.037895	0.0104989	0.011682	L8hzz0	20	21098689	0.0778386	0.626374	7173	GCST90277299	0.0313801	7.1e-07	exposure	eOvkyU	5959	2	1	0.00411001	24.5844	GCST90032526	GCST90277299
rs1253615	A	G	A	G	-0.0309675	-0.0255148	0.396771	0.396587	L8hzz0	1	236456229	0.0175187	0.1453	7173	GCST90277299	0.00672813	4.2e-06	exposure	eOvkyU	5959	2	1	0.00354249	21.1776	GCST90032526	GCST90277299
rs139565380	A	C	A	C	0.105379	-0.185736	0.0213018	0.0153742	L8hzz0	20	41341913	0.0699722	0.00795974	7173	GCST90277299	0.0224087	2.6e-06	exposure	eOvkyU	5959	2	1	0.00369737	22.107	GCST90032526	GCST90277299
rs1547216	A	G	A	G	0.0386751	-0.0420112	0.163932	0.171984	L8hzz0	9	392785	0.0223779	0.0605016	7173	GCST90277299	0.00870695	8.9e-06	exposure	eOvkyU	5959	2	1	0.00330006	19.7235	GCST90032526	GCST90277299
rs2277757	A	G	A	G	0.0345841	0.00106453	0.227003	0.227629	L8hzz0	20	3046574	0.0199311	0.957402	7173	GCST90277299	0.00770432	7.2e-06	exposure	eOvkyU	5959	2	1	0.00337012	20.1437	GCST90032526	GCST90277299
rs26049	T	C	T	C	0.0494649	0.0703044	0.0932246	0.089179	L8hzz0	5	111694124	0.0292006	0.016076	7173	GCST90277299	0.0110603	7.7e-06	exposure	eOvkyU	5959	2	1	0.00334527	19.9947	GCST90032526	GCST90277299
rs2725269	T	C	T	C	-0.0310525	-0.0063862	0.493412	0.489299	L8hzz0	4	88087854	0.0169865	0.706951	7173	GCST90277299	0.00647726	1.6e-06	exposure	eOvkyU	5959	2	1	0.00384207	22.9755	GCST90032526	GCST90277299
rs28479805	G	A	G	A	-0.0739258	-0.00140935	0.0402967	0.0424395	L8hzz0	9	36297384	0.0419508	0.973196	7173	GCST90277299	0.0163247	5.9e-06	exposure	eOvkyU	5959	2	1	0.00342954	20.5001	GCST90032526	GCST90277299
rs34160589	C	T	C	T	0.0759078	0.0107236	0.0424496	0.0393562	L8hzz0	4	80922257	0.0447451	0.810595	7173	GCST90277299	0.01613	2.5e-06	exposure	eOvkyU	5959	2	1	0.00370271	22.139	GCST90032526	GCST90277299
rs4854565	G	A	G	A	-0.0474783	-0.0325579	0.113755	0.122479	L8hzz0	3	132897456	0.025672	0.20474	7173	GCST90277299	0.0101084	2.6e-06	exposure	eOvkyU	5959	2	1	0.00368848	22.0536	GCST90032526	GCST90277299
rs5747024	C	T	C	T	-0.0329234	-0.0105822	0.356402	0.359833	L8hzz0	22	17215478	0.0181321	0.559483	7173	GCST90277299	0.00703408	2.9e-06	exposure	eOvkyU	5959	2	1	0.00366292	21.9002	GCST90032526	GCST90277299
rs62048729	C	A	C	A	0.0456886	0.0033198	0.119125	0.122822	L8hzz0	16	60376864	0.0257637	0.897471	7173	GCST90277299	0.00988903	3.8e-06	exposure	eOvkyU	5959	2	1	0.00356929	21.3384	GCST90032526	GCST90277299
rs72720498	A	T	A	T	0.0498852	-0.0132289	0.0969948	0.11132	L8hzz0	9	30487618	0.0267584	0.621038	7173	GCST90277299	0.0108442	4.2e-06	exposure	eOvkyU	5959	2	1	0.00353863	21.1545	GCST90032526	GCST90277299
rs73217598	A	G	A	G	0.143067	0.0652705	0.0105758	0.0105372	L8hzz0	8	14190551	0.0809814	0.420256	7173	GCST90277299	0.0315435	5.7e-06	exposure	eOvkyU	5959	2	1	0.00344024	20.5643	GCST90032526	GCST90277299
rs73849129	C	G	C	G	0.0833279	-0.00379179	0.0352802	0.0367792	L8hzz0	3	63436828	0.0452798	0.93326	7173	GCST90277299	0.0173356	1.5e-06	exposure	eOvkyU	5959	2	1	0.00386233	23.0971	GCST90032526	GCST90277299
rs75669900	A	C	A	C	0.0718172	-0.00203256	0.0441326	0.0437403	L8hzz0	15	91291310	0.041641	0.961066	7173	GCST90277299	0.0156923	4.7e-06	exposure	eOvkyU	5959	2	1	0.00350257	20.9381	GCST90032526	GCST90277299
rs7582275	G	A	G	A	-0.0306648	0.0137814	0.490576	0.480411	L8hzz0	2	240619130	0.0167041	0.409367	7173	GCST90277299	0.0064421	1.9e-06	exposure	eOvkyU	5959	2	1	0.00378795	22.6506	GCST90032526	GCST90277299
rs76916719	G	A	G	A	0.14389	0.0961557	0.010574	0.00794351	L8hzz0	1	79727598	0.09597	0.316393	7173	GCST90277299	0.0312611	4.2e-06	exposure	eOvkyU	5959	2	1	0.00354273	21.1791	GCST90032526	GCST90277299
rs9365628	G	C	G	C	0.0310354	0.0131268	0.435133	0.46654	L8hzz0	6	157952590	0.0170389	0.441073	7173	GCST90277299	0.00660413	2.6e-06	exposure	eOvkyU	5959	2	1	0.00369236	22.0769	GCST90032526	GCST90277299
rs9395223	G	T	G	T	0.0343387	0.0482418	0.420226	0.422999	L8hzz0	6	46991144	0.0169181	0.00436204	7173	GCST90277299	0.00654056	1.5e-07	exposure	eOvkyU	5959	2	1	0.00460426	27.5545	GCST90032526	GCST90277299
rs9511051	T	C	T	C	0.0710137	0.0160542	0.0443251	0.0472	L8hzz0	13	24102635	0.0397058	0.685973	7173	GCST90277299	0.015568	5.1e-06	exposure	eOvkyU	5959	2	1	0.00347962	20.8005	GCST90032526	GCST90277299
rs10109725	T	G	T	G	0.115616	0.108996	0.0167058	0.0147292	Z6jfVf	8	3506516	0.0697388	0.118105	7174	GCST90277308	0.025051	3.9e-06	exposure	PDzbSV	5959	2	1	0.00356174	21.2932	GCST90032526	GCST90277308
rs10954973	A	G	A	G	0.0327853	-0.00173019	0.440801	0.447194	Z6jfVf	8	35034552	0.0171531	0.919657	7174	GCST90277308	0.00671949	1.1e-06	exposure	PDzbSV	5959	2	1	0.00397906	23.798	GCST90032526	GCST90277308
rs111470758	C	A	C	A	0.0921443	0.038946	0.0299898	0.0301731	Z6jfVf	2	238985702	0.0501885	0.437759	7174	GCST90277308	0.0189201	1.1e-06	exposure	PDzbSV	5959	2	1	0.00396453	23.7107	GCST90032526	GCST90277308
rs112870470	A	G	A	G	0.131679	0.047531	0.0197659	0.0261282	Z6jfVf	9	74661913	0.0546282	0.384267	7174	GCST90277308	0.0230988	1.2e-08	exposure	PDzbSV	5959	2	1	0.00542399	32.4869	GCST90032526	GCST90277308
rs115925069	A	G	A	G	0.116606	0.124175	0.0153859	0.0128192	Z6jfVf	2	52399876	0.0759084	0.1019	7174	GCST90277308	0.0259057	6.8e-06	exposure	PDzbSV	5959	2	1	0.00338847	20.2537	GCST90032526	GCST90277308
rs117406356	G	C	G	C	-0.0652802	0.00830909	0.0528014	0.0551356	Z6jfVf	14	23067624	0.0373634	0.824014	7174	GCST90277308	0.014382	5.7e-06	exposure	PDzbSV	5959	2	1	0.0034455	20.5958	GCST90032526	GCST90277308
rs117459480	A	G	A	G	0.130044	-0.0690583	0.0128918	0.0134191	Z6jfVf	17	48148078	0.0750279	0.357361	7174	GCST90277308	0.0283438	4.5e-06	exposure	PDzbSV	5959	2	1	0.00352014	21.0435	GCST90032526	GCST90277308
rs117991350	G	T	G	T	0.155617	0.134921	0.0104989	0.011682	Z6jfVf	20	21098689	0.0777936	0.0828864	7174	GCST90277308	0.0313801	7.1e-07	exposure	PDzbSV	5959	2	1	0.00411001	24.5844	GCST90032526	GCST90277308
rs1253615	A	G	A	G	-0.0309675	-0.00676757	0.396771	0.396587	Z6jfVf	1	236456229	0.0175092	0.699117	7174	GCST90277308	0.00672813	4.2e-06	exposure	PDzbSV	5959	2	1	0.00354249	21.1776	GCST90032526	GCST90277308
rs139565380	A	C	A	C	0.105379	-0.066788	0.0213018	0.0153742	Z6jfVf	20	41341913	0.0699753	0.33987	7174	GCST90277308	0.0224087	2.6e-06	exposure	PDzbSV	5959	2	1	0.00369737	22.107	GCST90032526	GCST90277308
rs1547216	A	G	A	G	0.0386751	0.0235691	0.163932	0.171984	Z6jfVf	9	392785	0.0223732	0.292152	7174	GCST90277308	0.00870695	8.9e-06	exposure	PDzbSV	5959	2	1	0.00330006	19.7235	GCST90032526	GCST90277308
rs2277757	A	G	A	G	0.0345841	0.0132138	0.227003	0.227629	Z6jfVf	20	3046574	0.0199198	0.507114	7174	GCST90277308	0.00770432	7.2e-06	exposure	PDzbSV	5959	2	1	0.00337012	20.1437	GCST90032526	GCST90277308
rs26049	T	C	T	C	0.0494649	0.0472563	0.0932246	0.089179	Z6jfVf	5	111694124	0.0291779	0.105349	7174	GCST90277308	0.0110603	7.7e-06	exposure	PDzbSV	5959	2	1	0.00334527	19.9947	GCST90032526	GCST90277308
rs2725269	T	C	T	C	-0.0310525	-0.0119764	0.493412	0.489299	Z6jfVf	4	88087854	0.0169817	0.480662	7174	GCST90277308	0.00647726	1.6e-06	exposure	PDzbSV	5959	2	1	0.00384207	22.9755	GCST90032526	GCST90277308
rs28479805	G	A	G	A	-0.0739258	0.064351	0.0402967	0.0424395	Z6jfVf	9	36297384	0.0419017	0.124627	7174	GCST90277308	0.0163247	5.9e-06	exposure	PDzbSV	5959	2	1	0.00342954	20.5001	GCST90032526	GCST90277308
rs34160589	C	T	C	T	0.0759078	0.0177352	0.0424496	0.0393562	Z6jfVf	4	80922257	0.0447276	0.691726	7174	GCST90277308	0.01613	2.5e-06	exposure	PDzbSV	5959	2	1	0.00370271	22.139	GCST90032526	GCST90277308
rs4854565	G	A	G	A	-0.0474783	-0.0201446	0.113755	0.122479	Z6jfVf	3	132897456	0.0256556	0.43235	7174	GCST90277308	0.0101084	2.6e-06	exposure	PDzbSV	5959	2	1	0.00368848	22.0536	GCST90032526	GCST90277308
rs5747024	C	T	C	T	-0.0329234	-0.0132509	0.356402	0.359833	Z6jfVf	22	17215478	0.0181237	0.464706	7174	GCST90277308	0.00703408	2.9e-06	exposure	PDzbSV	5959	2	1	0.00366292	21.9002	GCST90032526	GCST90277308
rs62048729	C	A	C	A	0.0456886	0.0105735	0.119125	0.122822	Z6jfVf	16	60376864	0.0257604	0.681474	7174	GCST90277308	0.00988903	3.8e-06	exposure	PDzbSV	5959	2	1	0.00356929	21.3384	GCST90032526	GCST90277308
rs72720498	A	T	A	T	0.0498852	0.00944447	0.0969948	0.11132	Z6jfVf	9	30487618	0.026749	0.724032	7174	GCST90277308	0.0108442	4.2e-06	exposure	PDzbSV	5959	2	1	0.00353863	21.1545	GCST90032526	GCST90277308
rs73217598	A	G	A	G	0.143067	-0.0205239	0.0105758	0.0105372	Z6jfVf	8	14190551	0.080959	0.799875	7174	GCST90277308	0.0315435	5.7e-06	exposure	PDzbSV	5959	2	1	0.00344024	20.5643	GCST90032526	GCST90277308
rs73849129	C	G	C	G	0.0833279	0.00962747	0.0352802	0.0367792	Z6jfVf	3	63436828	0.045269	0.831584	7174	GCST90277308	0.0173356	1.5e-06	exposure	PDzbSV	5959	2	1	0.00386233	23.0971	GCST90032526	GCST90277308
rs75669900	A	C	A	C	0.0718172	-0.00756852	0.0441326	0.0437403	Z6jfVf	15	91291310	0.0416245	0.855716	7174	GCST90277308	0.0156923	4.7e-06	exposure	PDzbSV	5959	2	1	0.00350257	20.9381	GCST90032526	GCST90277308
rs7582275	G	A	G	A	-0.0306648	0.0106182	0.490576	0.480411	Z6jfVf	2	240619130	0.0166962	0.524805	7174	GCST90277308	0.0064421	1.9e-06	exposure	PDzbSV	5959	2	1	0.00378795	22.6506	GCST90032526	GCST90277308
rs76916719	G	A	G	A	0.14389	0.17635	0.010574	0.00794351	Z6jfVf	1	79727598	0.0959163	0.066009	7174	GCST90277308	0.0312611	4.2e-06	exposure	PDzbSV	5959	2	1	0.00354273	21.1791	GCST90032526	GCST90277308
rs9365628	G	C	G	C	0.0310354	0.00270917	0.435133	0.46654	Z6jfVf	6	157952590	0.0170306	0.873609	7174	GCST90277308	0.00660413	2.6e-06	exposure	PDzbSV	5959	2	1	0.00369236	22.0769	GCST90032526	GCST90277308
rs9395223	G	T	G	T	0.0343387	0.0286255	0.420226	0.422999	Z6jfVf	6	46991144	0.0169118	0.0905551	7174	GCST90277308	0.00654056	1.5e-07	exposure	PDzbSV	5959	2	1	0.00460426	27.5545	GCST90032526	GCST90277308
rs9511051	T	C	T	C	0.0710137	-0.0118097	0.0443251	0.0472	Z6jfVf	13	24102635	0.0396879	0.766038	7174	GCST90277308	0.015568	5.1e-06	exposure	PDzbSV	5959	2	1	0.00347962	20.8005	GCST90032526	GCST90277308
rs10109725	T	G	T	G	0.115616	0.064279	0.0167058	0.0147292	Uy95MZ	8	3506516	0.0698838	0.357693	7153	GCST90277343	0.025051	3.9e-06	exposure	GdIgwi	5959	2	1	0.00356174	21.2932	GCST90032526	GCST90277343
rs10954973	A	G	A	G	0.0327853	-0.0216132	0.440801	0.447194	Uy95MZ	8	35034552	0.0171776	0.208337	7153	GCST90277343	0.00671949	1.1e-06	exposure	GdIgwi	5959	2	1	0.00397906	23.798	GCST90032526	GCST90277343
rs111470758	C	A	C	A	0.0921443	0.0596754	0.0299898	0.0301731	Uy95MZ	2	238985702	0.0502448	0.234981	7153	GCST90277343	0.0189201	1.1e-06	exposure	GdIgwi	5959	2	1	0.00396453	23.7107	GCST90032526	GCST90277343
rs112870470	A	G	A	G	0.131679	0.0459805	0.0197659	0.0261282	Uy95MZ	9	74661913	0.0546296	0.39998	7153	GCST90277343	0.0230988	1.2e-08	exposure	GdIgwi	5959	2	1	0.00542399	32.4869	GCST90032526	GCST90277343
rs115925069	A	G	A	G	0.116606	0.0846799	0.0153859	0.0128192	Uy95MZ	2	52399876	0.0758742	0.264416	7153	GCST90277343	0.0259057	6.8e-06	exposure	GdIgwi	5959	2	1	0.00338847	20.2537	GCST90032526	GCST90277343
rs117406356	G	C	G	C	-0.0652802	0.0436348	0.0528014	0.0551356	Uy95MZ	14	23067624	0.0374285	0.243713	7153	GCST90277343	0.014382	5.7e-06	exposure	GdIgwi	5959	2	1	0.0034455	20.5958	GCST90032526	GCST90277343
rs117459480	A	G	A	G	0.130044	-0.126535	0.0128918	0.0134191	Uy95MZ	17	48148078	0.0749795	0.0915196	7153	GCST90277343	0.0283438	4.5e-06	exposure	GdIgwi	5959	2	1	0.00352014	21.0435	GCST90032526	GCST90277343
rs117991350	G	T	G	T	0.155617	0.0170646	0.0104989	0.011682	Uy95MZ	20	21098689	0.0779539	0.826723	7153	GCST90277343	0.0313801	7.1e-07	exposure	GdIgwi	5959	2	1	0.00411001	24.5844	GCST90032526	GCST90277343
rs1253615	A	G	A	G	-0.0309675	0.0135067	0.396771	0.396587	Uy95MZ	1	236456229	0.0175321	0.441072	7153	GCST90277343	0.00672813	4.2e-06	exposure	GdIgwi	5959	2	1	0.00354249	21.1776	GCST90032526	GCST90277343
rs139565380	A	C	A	C	0.105379	-0.00700137	0.0213018	0.0153742	Uy95MZ	20	41341913	0.0699628	0.920285	7153	GCST90277343	0.0224087	2.6e-06	exposure	GdIgwi	5959	2	1	0.00369737	22.107	GCST90032526	GCST90277343
rs1547216	A	G	A	G	0.0386751	0.0571102	0.163932	0.171984	Uy95MZ	9	392785	0.0223898	0.0107687	7153	GCST90277343	0.00870695	8.9e-06	exposure	GdIgwi	5959	2	1	0.00330006	19.7235	GCST90032526	GCST90277343
rs2277757	A	G	A	G	0.0345841	0.00218181	0.227003	0.227629	Uy95MZ	20	3046574	0.0199433	0.912883	7153	GCST90277343	0.00770432	7.2e-06	exposure	GdIgwi	5959	2	1	0.00337012	20.1437	GCST90032526	GCST90277343
rs26049	T	C	T	C	0.0494649	0.0267614	0.0932246	0.089179	Uy95MZ	5	111694124	0.0292798	0.360737	7153	GCST90277343	0.0110603	7.7e-06	exposure	GdIgwi	5959	2	1	0.00334527	19.9947	GCST90032526	GCST90277343
rs2725269	T	C	T	C	-0.0310525	-0.00428337	0.493412	0.489299	Uy95MZ	4	88087854	0.0170007	0.801078	7153	GCST90277343	0.00647726	1.6e-06	exposure	GdIgwi	5959	2	1	0.00384207	22.9755	GCST90032526	GCST90277343
rs28479805	G	A	G	A	-0.0739258	0.0125468	0.0402967	0.0424395	Uy95MZ	9	36297384	0.0419981	0.765134	7153	GCST90277343	0.0163247	5.9e-06	exposure	GdIgwi	5959	2	1	0.00342954	20.5001	GCST90032526	GCST90277343
rs34160589	C	T	C	T	0.0759078	0.0209081	0.0424496	0.0393562	Uy95MZ	4	80922257	0.0448117	0.640805	7153	GCST90277343	0.01613	2.5e-06	exposure	GdIgwi	5959	2	1	0.00370271	22.139	GCST90032526	GCST90277343
rs4854565	G	A	G	A	-0.0474783	-0.0321325	0.113755	0.122479	Uy95MZ	3	132897456	0.0257003	0.211223	7153	GCST90277343	0.0101084	2.6e-06	exposure	GdIgwi	5959	2	1	0.00368848	22.0536	GCST90032526	GCST90277343
rs5747024	C	T	C	T	-0.0329234	0.000768272	0.356402	0.359833	Uy95MZ	22	17215478	0.0181453	0.966225	7153	GCST90277343	0.00703408	2.9e-06	exposure	GdIgwi	5959	2	1	0.00366292	21.9002	GCST90032526	GCST90277343
rs62048729	C	A	C	A	0.0456886	0.00773519	0.119125	0.122822	Uy95MZ	16	60376864	0.0257973	0.764297	7153	GCST90277343	0.00988903	3.8e-06	exposure	GdIgwi	5959	2	1	0.00356929	21.3384	GCST90032526	GCST90277343
rs72720498	A	T	A	T	0.0498852	-0.00239902	0.0969948	0.11132	Uy95MZ	9	30487618	0.0268052	0.928686	7153	GCST90277343	0.0108442	4.2e-06	exposure	GdIgwi	5959	2	1	0.00353863	21.1545	GCST90032526	GCST90277343
rs73217598	A	G	A	G	0.143067	0.0117389	0.0105758	0.0105372	Uy95MZ	8	14190551	0.0809321	0.884673	7153	GCST90277343	0.0315435	5.7e-06	exposure	GdIgwi	5959	2	1	0.00344024	20.5643	GCST90032526	GCST90277343
rs73849129	C	G	C	G	0.0833279	0.0193	0.0352802	0.0367792	Uy95MZ	3	63436828	0.0453011	0.67008	7153	GCST90277343	0.0173356	1.5e-06	exposure	GdIgwi	5959	2	1	0.00386233	23.0971	GCST90032526	GCST90277343
rs75669900	A	C	A	C	0.0718172	0.0103986	0.0441326	0.0437403	Uy95MZ	15	91291310	0.0417209	0.803173	7153	GCST90277343	0.0156923	4.7e-06	exposure	GdIgwi	5959	2	1	0.00350257	20.9381	GCST90032526	GCST90277343
rs7582275	G	A	G	A	-0.0306648	-0.0326966	0.490576	0.480411	Uy95MZ	2	240619130	0.016715	0.0504815	7153	GCST90277343	0.0064421	1.9e-06	exposure	GdIgwi	5959	2	1	0.00378795	22.6506	GCST90032526	GCST90277343
rs76916719	G	A	G	A	0.14389	0.00870386	0.010574	0.00794351	Uy95MZ	1	79727598	0.0959114	0.927694	7153	GCST90277343	0.0312611	4.2e-06	exposure	GdIgwi	5959	2	1	0.00354273	21.1791	GCST90032526	GCST90277343
rs9365628	G	C	G	C	0.0310354	0.00698029	0.435133	0.46654	Uy95MZ	6	157952590	0.0170549	0.682333	7153	GCST90277343	0.00660413	2.6e-06	exposure	GdIgwi	5959	2	1	0.00369236	22.0769	GCST90032526	GCST90277343
rs9395223	G	T	G	T	0.0343387	0.0442871	0.420226	0.422999	Uy95MZ	6	46991144	0.0169336	0.00892989	7153	GCST90277343	0.00654056	1.5e-07	exposure	GdIgwi	5959	2	1	0.00460426	27.5545	GCST90032526	GCST90277343
rs9511051	T	C	T	C	0.0710137	0.00506958	0.0443251	0.0472	Uy95MZ	13	24102635	0.0397208	0.898443	7153	GCST90277343	0.015568	5.1e-06	exposure	GdIgwi	5959	2	1	0.00347962	20.8005	GCST90032526	GCST90277343

## Sheet: Sheet6
Supplementary Table 6
exposure	outcome	MR-Egger P-value	Cochran’s Q test P-value (IVW method)	MR-PRESSO Global Test P-value
Acetobacterales abundance in stool	PCOS	0.472598	0.567051	0.591
Acidaminococcus fermentans abundance in stool	PCOS	0.425303	0.662052	0.679
Acidobacteriales abundance in stool	PCOS	0.151719	0.802022	0.805
Actinomycetales abundance in stool	PCOS	0.196913	0.684515	0.702
Bacteroides A abundance in stool	PCOS	0.332433	0.219452	0.231
Bacteroides sp003545565 abundance in stool	PCOS	0.611681	0.25873	0.278
Bifidobacterium adolescentis abundance in stool	PCOS	0.0577363	0.358646	0.372
Bifidobacterium longum abundance in stool	PCOS	0.766637	0.707273	0.754
Blautia sp001304935 abundance in stool	PCOS	0.52546	0.656796	0.657
CAG-170 sp003516765 abundance in stool	PCOS	0.772435	0.17832	0.225
Enterococcaceae abundance in stool	PCOS	0.219205	0.305193	0.329
Enterococcus abundance in stool	PCOS	0.414162	0.390201	0.376
F0428 abundance in stool	PCOS	0.817959	0.767454	0.788
GCA-900066755 sp900066755 abundance in stool	PCOS	0.868054	0.325005	0.348
GCA-900066755 abundance in stool	PCOS	0.806165	0.342379	0.384
Jiangellaceae abundance in stool	PCOS	0.388675	0.632288	0.628
K10 abundance in stool	PCOS	0.787477	0.890559	0.899
Methanobacterium B abundance in stool	PCOS	0.142171	0.440396	0.473
Paceibacteria abundance in stool	PCOS	0.515059	0.804745	0.798
Parabacteroides sp000436495 abundance in stool	PCOS	0.94559	0.458658	0.485
Prevotella sp000434975 abundance in stool	PCOS	0.817099	0.94018	0.938
Prevotella sp002933775 abundance in stool	PCOS	0.238621	0.355812	0.387
Proteus abundance in stool	PCOS	0.711322	0.491671	0.482
Rhodococcus abundance in stool	PCOS	0.579781	0.0554415	0.059
Ruminococcus C sp000437255 abundance in stool	PCOS	0.985638	0.633465	0.636
Streptacidiphilus abundance in stool	PCOS	0.969685	0.156508	0.185
UBA2821 abundance in stool	PCOS	0.71498	0.985763	0.983
UBA8904 abundance in stool	PCOS	0.885728	0.313576	0.3

## Sheet: Sheet7
Supplementary Table 7
exposure	outcome	MR-Egger P-value	Cochran’s Q test P-value (IVW method)	MR-PRESSO Global Test P-value
SE(27:1/14:0) levels	PCOS	0.09	0.55	0.55
PC (16:0_18:1) levels	PCOS	0.23	0.58	0.63
PC (17:0_18:2) levels	PCOS	0.53	0.51	0.55
PC (18:0_18:1) levels	PCOS	0.7	0.62	0.6
PC (18:0_20:3) levels	PCOS	0.84	0.78	0.8
PC (18:1_18:1) levels	PCOS	0.19	0.83	0.87
PC (O-16:0_20:3) levels	PCOS	0.51	0.77	0.79
PC (O-18:2_18:2) levels	PCOS	0.56	0.08	0.11
PE (18:0_18:2) levels	PCOS	0.57	0	0.01
PE (O-16:1_20:4) levels	PCOS	0.93	0.71	0.73
PI (16:0_18:2) levels	PCOS	0.99	0.54	0.57
PI (18:0_18:2) levels	PCOS	0.76	0.3	0.31
TG(48:2) levels	PCOS	0.93	0.5	0.52
TG(48:3) levels	PCOS	0.27	0.11	0.15
TG(49:1) levels	PCOS	0.72	0.45	0.11
TG(50:3) levels	PCOS	0.31	0.13	0.47
TG(50:4) levels	PCOS	0.36	0.01	0.15

## Sheet: Sheet8
Supplementary Table 8
exposure	mediator	MR-Egger P-value	Cochran’s Q test P-value (IVW method)	MR-PRESSO Global Test P-value
Acetobacterales abundance in stool	PC(O-16:0_20:3) levels	0.925359	0.79515	0.806
CAG-170 sp003516765 abundance in stool	PI(16:0_18:2) levels	0.553047	0.588572	0.587
Enterococcus abundance in stool	PC(17:0_18:2) levels	0.827496	0.483742	0.514
Enterococcus abundance in stool	PC(18:0_20:3) levels	0.16071	0.438828	0.479
Enterococcus abundance in stool	PC(O-16:0_20:3) levels	0.0482308	0.0296921	0.04
Enterococcus abundance in stool	PC(O-18:2_18:2) levels	0.155627	0.586776	0.614
Enterococcus abundance in stool	PE (18:0_18:2) levels	0.748609	0.281049	0.291
Enterococcus abundance in stool	PI(18:0_18:2) levels	0.665027	0.556146	0.586
Gordonibacter abundance in stool	PE (18:0_18:2) levels	0.447877	0.844868	0.854
Methanobacterium B abundance in stool	PE (18:0_18:2) levels	0.471141	0.774703	0.799
Parabacteroides sp000436495 abundance in stool	PC(O-16:0_20:3) levels	0.797999	0.891267	0.898
Prevotella sp000434975 abundance in stool	TG (48:2) levels	0.260901	0.0892931	0.092
Prevotella sp000434975 abundance in stool	TG (50:3) levels	0.207597	0.40183	0.376
Prevotella sp000434975 abundance in stool	TG (50:4) levels	0.260188	0.303378	0.298
Proteus abundance in stool	PC(17:0_18:2) levels	0.441691	0.298036	0.305
Proteus abundance in stool	PC(18:0_18:1) levels	0.992408	0.162201	0.169
Proteus abundance in stool	PC(18:1_18:1) levels	0.996397	0.731126	0.744
Proteus abundance in stool	PC(O-18:2_18:2) levels	0.445949	0.421527	0.411
